# Supplementary material for: Causal Relationship between Gut Microbiota and Gout: A Two-Sample Mendelian Randomization Study
Source: Nutrients. 2023 Oct 5;15(19):4260. doi: 10.3390/nu15194260 (PMC10574468; doi:10.3390/nu15194260)
Supplement: Supplementary file 1 [file nutrients-15-04260-s001.zip]

Archive with 3 entries (3 files):
- Figure_S1.pdf
- Figure_S2.pdf
- File_S1.xlsx
