# Supplementary material for: Causal Relationship between Gut Microbiota and Gout: A Two-Sample Mendelian Randomization Study
Source: Nutrients. 2023 Oct 5;15(19):4260. doi: 10.3390/nu15194260 (PMC10574468; doi:10.3390/nu15194260)
Supplement: Supplementary file 1 [file nutrients-15-04260-s001.zip › File_S1.xlsx]

## Sheet: Catalogue
Supplementary material
Causal Relationship Between Gut Microbiota and Gout: A Two-Sample Mendelian Randomization Study
Wang M, et al.
Catalogue
Table S1. STROBE-MR checklist of the present study.
Table S2. Characteristics of data in this study.
Table S3. IVs related to 196 GM taxa and SUA (locus-wide significance, P<1.00E-05).
Table S4. IVs related to 196 GM taxa and gout (locus-wide significance, P<1.00E-05)
Table S5. IVs related to 196 GM taxa with gout and SUA (genome-wide statistical significance, P<5.00E-08)
Table S6. IVs of the Reverse MR analysis (genome-wide statistical significance, P<5.00E-08)
Table S7 . Casual effects of MR analysis between GM and SUA (locus-wide significance, P<1.00E-05)
Table S8. Casual effects of MR analysis between GM and gout (locus-wide significance, P<1.00E-05)
Table S9. Results of sensitivity analysis (locus-wide significance, P<1.00E-05)
Table S10. Casual effects of MR analysis between GM and SUA (genome-wide statistical significance, P<5.00E-08)
Table S11. Reverse MR analysis Results(genome-wide statistical significance, P<5.00E-08)

## Sheet: Table S1  
Table S1. STROBE-MR checklist of the present study.
No.	Section	Checklist item	Position
1	Title and abstract	Indicate MR as the study’s design in the title and the abstract as a main purpose of the study	Title, Abstract
2	Background	Explain the scientific background and rationale for the reported study. Explain the exposure and a plausible potential causal relationship between exposure and outcome. Justify why MR is a helpful method to address the study question.	Introduction:P1-P3
3	Objectives	State specific objectives clearly, including prespecified causal hypotheses. State that MR is a method that intends to estimate causal effects.	Introduction: P3
4a	Study design and data sourses	Setting: Describe the study design (two-sample MR) and the underlying population . Describe the setting, locations, and relevant dates, including periods of recruitment, exposure, follow-up, and data collection.	Materials and methods: Fisure 1, Table S2
4b		Participants: Report the eligibility criteria and the sources and methods of selection of participants. Report the sample size and whether any power or sample size calculations were carried out prior to the main analysis.	Materials and methods: Ethics Statement, Gut Microbiota Sample, Serum urate levels and gout samples, Table S2
4c		Describe measurement, quality control, and selection of genetic variants.	Materials and methods: Selection of Instrumental Variables
4d		For each exposure, outcome, and other relevant variables, describe methods of assessment and diagnostic criteria for diseases.	Table S2, Figure 1
4e		Provide details of ethics committee approval and participant informed consent, if relevant.	Materials and methods: Ethics Statemen
5	Assumptions	Explicitly state the 3 core instrumental variable (IV) assumptions for the main analysis (relevance, independence, and exclusion restriction), as well assumptions for any additional or sensitivity analysis.	Materials and methods-Selection of Instrumental Variables
6a	Statistical methods:	Describe how quantitative variables were handled in the analyses.	Materials and methods-Selection of Instrumental Variables
6b		Describe how genetic variants were handled in the analyses and, if applicable, how their weights were selected
6c		Describe the MR estimator and related statistics. Detail the included covariates and, in case of 2-sample MR, whether the same covariate set was used for adjustment in the 2 samples.	Materials and methods-Mendelian Randomization analysis
6d		Explain how missing data were addressed.	Materials and methods-Gut Microbiota Sample
6e		Indicate how multiple testing was addressed (Bonferroni correction)	Materials and methods-Sensitivity analysis
7	Assessment of assumptions	Describe any methods or prior knowledge used to assess the assumptions or justify their validity	Materials and methods-Mendelian Randomization analysis
8	Sensitivity analyses and additional analyses	Describe any sensitivity analyses or additional analyses performed (eg, comparison of effect estimates from different approaches, independent replication, bias analytic techniques, validation of instruments, simulations).	Materials and methods-Sensitivity analysis
9a	Software and preregistration	Name statistical software and package(s), including version and settings used.	Materials and methods-Last P
9b		State whether the study protocol and details were preregistered (as well as when and where).	N/A
10a	Descriptive data	Report the numbers of individuals at each stage of included studies and reasons for exclusion. Use of a flow diagram.	Table S2, Figure 1
10b		Report summary statistics for phenotypic exposure , outcomes, and other relevant variables (eg, means, SDs, proportions).	Table S2,
10c		If the data sources include meta-analyses of previous studies, provide the assessments of heterogeneity across these studies.	N/A
10d		For 2-sample MR:
		i. Provide justification of the similarity of the genetic variant–exposure associations between the exposure and outcome samples.	Materials and methods-Selection of Instrumental Variables
		ii. Provide information on the number of individuals who overlap between the exposure and outcome studies.	N/A
11a	Main results	Report the associations between genetic variant and exposure and between genetic variant and outcome, preferably on an interpretable scale.	Results-P1,
11b		Report MR estimates of the relationship between exposure and outcome and the measures of uncertainty from the MR analysis, on an interpretable scale, such as odds ratio or relative risk per SD difference.	Results-Figure 2-3, Table 2-3
11c		If relevant, consider translating estimates of relative risk into absolute risk for a meaningful time period.	N/A
11d		Consider plots to visualize results (eg, forest plot, scatterplot of associations between genetic variants and outcome vs between genetic variants and exposure).	Figure 2-3, Table 2-3, Figure S1
12a	Assessment of assumptions	Report the assessment of the validity of the assumptions by removing confounders-related SNPs.	Results-sensitive analysis
12b		Report any additional statistics (eg, assessments of heterogeneity across genetic variants, such as I2, Q statistic).	Results-sensitive analysis
13a	Sensitivity analyses and additional analyses	Report any sensitivity analyses to assess the robustness of the main results to violations of the assumptions.	Results-sensitive analysis,
13b		Report results from other sensitivity analyses or additional analyses	Results-sensitive analysis
13c		Report any assessment of the direction of the causal relationship.	Results, Table 1
13d		When relevant, report and compare with estimates from other RCTs and meta-analyses.	N/A
13e		Consider additional plots to visualize results.	All Figure and Table
14	Key results	Summarize key results with reference to study objectives.	Discussion. P1
15	Limitations	Discuss limitations of the study, taking into account the validity of the IV assumptions, other sources of potential bias, and imprecision. Discuss both direction and magnitude of any potential bias and any efforts to address them.	Discussion. P10
16a	Interpretation	Meaning: Give a cautious overall interpretation of results in the context of their limitations and in comparison with other studies.	Discussion, P1
16b		Mechanism: Discuss underlying biological mechanisms that could drive a potential causal relationship between the investigated exposure and the outcome, and whether the gene-environment equivalence assumption is reasonable. Use causal language carefully, clarifying that IV estimates may provide causal effects only under certain assumptions.	Discussion
16c		Clinical relevance: Discuss whether the results have clinical or public policy relevance, and to what extent they inform effect sizes of possible interventions.
17		Discuss the generalizability of the study results (a) to other populations, (b) across other exposure periods/timings, and (c) across other levels of exposure.
18	Funding	Describe sources of funding and the role of funders in the present study.	N/A
19	Data and data sharing	Provide the data used to perform all analyses or report where and how the data can be accessed, and reference these sources in the article.	Table S2
20	Conflicts of interest	All authors should declare all potential conflicts of interest.	Declaration
Three fundamental assumptions
a. The instrument variables (IVs) must be associated with exposures;
b. The IVs must not be associated with any confounders, such as age, sex, lifestyle;
c. The IVs must influence the outcomes only through exposures and not through any direct or alternative pathways.

## Sheet: Table S2
Table S2. Characteristics of data in this study
Trait	Sample size	Population	Data source(PMID)	Available year	Description
Gut microbiota (Phylum, Class, Order, Family, Genus)	18340	European, n=13,266; Middle-Eastern, n=481; East Asian, n=811;American Hispanic/Latin, n=1097; African American, n=114; multi-ancestry, n=2571	MiBioGen consortium; www.mibiogen.org; (PMID:33462485)	2021	The taxa present in more than 10% of the samples were included
gout	763813(13,179 cases)	European Americans, n = 753,994; African Americans, n = 3,271; South Asian ancestry, n = 6,548	CKDGEN; http://ckdgen.imbi.uni-freiburg.de; (PMID: 31578528)	2019	A trans-ethnic genome-wide association study
SUA	457690	European Americans, n = 288,649; East Asian , n = 125,725; African Americans, n = 33,671; South Asian ancestry, n = 9,037; Hispanics, n = 608

## Sheet: Table S3
Table S3. IVs related to 196 GM taxa and SUA (locus-wide significance, P<1.00E-05)
NO.	Level	NO.	Exposure	Outcome	SNP	effect_allele	se.GM	beta.GM	pval.GM	beta.SUA	se.outcome	pval.SUA	F
1	class	1	Actinobacteria	SUA	rs11655079	T	0.0124286	-0.0560674	5.92512e-06	-0.0073	0.0041	0.07622	31.3358
2	class	2	Actinobacteria	SUA	rs11745923	G	0.0115529	0.0563759	1.58131e-06	0.0062	0.0039	0.1114	31.4899
3	class	3	Actinobacteria	SUA	rs12049045	A	0.0114325	0.0510452	8.62622e-06	-0.0041	0.0032	0.199	28.9123
4	class	4	Actinobacteria	SUA	rs134366	G	0.023501	0.111877	1.50428e-06	0.0048	0.0067	0.4741	28.711
5	class	5	Actinobacteria	SUA	rs1376754	G	0.0112503	0.0509242	6.71385e-06	-0.0008	0.0031	0.7935	29.175
6	class	6	Actinobacteria	SUA	rs1515761	T	0.0169884	0.0762317	4.96362e-06	-0.0003	0.0055	0.9541	28.3147
7	class	7	Actinobacteria	SUA	rs182549	C	0.012066	0.111489	3.79006e-20	-0.0091	0.0051	0.07601	57.414
8	class	8	Actinobacteria	SUA	rs1961273	C	0.0126047	0.0602969	1.75236e-06	-0.0001	0.0034	0.9659	30.8957
9	class	9	Actinobacteria	SUA	rs35564151	G	0.0114886	0.05389	1.8714e-06	-0.0188	0.0044	1.746e-05	30.192
10	class	10	Actinobacteria	SUA	rs4945008	A	0.0121393	0.0540741	5.39237e-06	0.0052	0.0034	0.1352	28.8489
11	class	11	Actinobacteria	SUA	rs6660520	A	0.0134495	0.0711483	1.10652e-07	0.0071	0.0035	0.04392	34.0147
12	class	12	Actinobacteria	SUA	rs6730157	G	0.0119089	0.107534	2.42687e-19	-0.0049	0.0051	0.3392	56.213
13	class	13	Actinobacteria	SUA	rs6893855	C	0.0173568	-0.0771441	8.84067e-06	-0.0109	0.0045	0.01511	30.8611
14	class	14	Actinobacteria	SUA	rs72767435	T	0.0273626	-0.126352	2.56804e-06	-0.0083	0.0118	0.4811	28.6569
15	class	15	Actinobacteria	SUA	rs7322849	T	0.0192976	0.0944467	6.20794e-07	0.0033	0.0049	0.5044	31.5802
16	class	16	Actinobacteria	SUA	rs80083040	T	0.0348017	0.155784	8.62105e-06	0.0064	0.012	0.5939	19.9504
17	class	17	Actinobacteria	SUA	rs8047955	A	0.0116762	0.0575815	8.33727e-07	-0.006	0.0034	0.07839	31.8038
18	class	18	Actinobacteria	SUA	rs857444	C	0.011539	0.0509553	8.92233e-06	-0.0056	0.0034	0.0937	28.6075
19	class	19	Actinobacteria	SUA	rs961091	G	0.011255	0.0501255	8.67593e-06	0.0037	0.0031	0.2369	28.8419
20	class	1	Alphaproteobacteria	SUA	rs10803433	T	0.0148952	-0.0691545	3.60254e-06	0.0021	0.0033	0.5127	57.9788
21	class	2	Alphaproteobacteria	SUA	rs140912403	C	0.0317708	-0.160677	6.20363e-07	-0.0184	0.0098	0.05952	61.3949
22	class	3	Alphaproteobacteria	SUA	rs34569731	A	0.0157564	0.0705145	7.37916e-06	0.008	0.0057	0.1572	50.8069
23	class	4	Alphaproteobacteria	SUA	rs55876211	C	0.0184159	-0.080811	7.53639e-06	0.0022	0.0039	0.5701	56.014
24	class	5	Alphaproteobacteria	SUA	rs62285697	C	0.0180912	0.0805256	9.75933e-06	-0.0109	0.0044	0.01217	50.5462
25	class	6	Alphaproteobacteria	SUA	rs76784716	A	0.0267738	0.133271	5.09141e-07	-0.0212	0.007	0.002491	57.7254
26	class	7	Alphaproteobacteria	SUA	rs7960664	G	0.0215149	0.0969489	8.84301e-06	0.0031	0.0039	0.4281	52.542
27	class	8	Alphaproteobacteria	SUA	rs9813022	A	0.0153867	-0.0751277	1.05333e-06	0.0056	0.0033	0.08639	62.6248
28	class	1	Bacilli	SUA	rs11110282	A	0.0217379	-0.101189	4.85442e-06	-0.0021	0.007	0.7653	30.4886
29	class	2	Bacilli	SUA	rs11730038	G	0.0128717	-0.0630747	1.96025e-06	-0.0012	0.0035	0.7302	33.4362
30	class	3	Bacilli	SUA	rs11967379	T	0.0215705	-0.102862	2.40055e-06	0.0078	0.0066	0.2398	31.7207
31	class	4	Bacilli	SUA	rs12797734	T	0.0126793	0.0572158	7.21166e-06	-0.0098	0.0064	0.127	28.2651
32	class	5	Bacilli	SUA	rs13068444	A	0.0136407	0.0601035	9.53048e-06	-0.0013	0.0037	0.7269	27.9252
33	class	6	Bacilli	SUA	rs1595463	C	0.0108547	0.0476864	7.9738e-06	-0.0094	0.0035	0.007199	27.9276
34	class	7	Bacilli	SUA	rs28564647	T	0.0137579	-0.0613034	7.81199e-06	-0.0016	0.0045	0.7195	30.3014
35	class	8	Bacilli	SUA	rs2952251	A	0.0123903	-0.0598868	1.07895e-06	-0.0022	0.0038	0.5548	32.9488
36	class	9	Bacilli	SUA	rs34989881	A	0.0246039	0.111056	6.54586e-06	0.0024	0.0089	0.785	24.6233
37	class	10	Bacilli	SUA	rs35344081	G	0.0127066	0.0619529	1.01498e-06	0.0026	0.004	0.5076	30.8884
38	class	11	Bacilli	SUA	rs4028634	T	0.0109842	0.0520614	2.2076e-06	0.0049	0.0031	0.1146	30.063
39	class	12	Bacilli	SUA	rs4459992	T	0.0116362	0.0535854	4.29836e-06	-0.0007	0.0035	0.8428	29.228
40	class	13	Bacilli	SUA	rs57872228	C	0.0146647	-0.0714773	9.21977e-07	0.0071	0.0044	0.1084	33.2499
41	class	14	Bacilli	SUA	rs694949	A	0.0180042	-0.081146	7.59585e-06	-0.0146	0.0059	0.0137	29.9952
42	class	15	Bacilli	SUA	rs74663707	C	0.0224074	0.0979154	8.45686e-06	-0.0071	0.0083	0.3916	26.4329
43	class	16	Bacilli	SUA	rs7627280	C	0.0114648	0.0511208	8.8146e-06	-0.0015	0.0032	0.6309	28.3451
44	class	17	Bacilli	SUA	rs7666190	C	0.0247934	-0.104044	8.46829e-06	0.0028	0.0047	0.5464	22.2531
45	class	18	Bacilli	SUA	rs77558518	A	0.0222879	-0.107255	1.33772e-06	-0.0102	0.0079	0.1987	31.3734
46	class	19	Bacilli	SUA	rs78938557	T	0.0232858	0.108007	1.06891e-06	-0.0009	0.0058	0.874	27.4865
47	class	20	Bacilli	SUA	rs9581006	C	0.0467697	0.225309	1.79458e-06	-0.0032	0.0086	0.7081	14.4431
48	class	1	Bacteroidia	SUA	rs1022523	G	0.0118512	-0.0559605	2.18939e-06	-0.0016	0.0035	0.6406	41.2908
49	class	2	Bacteroidia	SUA	rs11146701	A	0.010541	0.0473596	7.08228e-06	-0.0023	0.0045	0.6069	36.5902
50	class	3	Bacteroidia	SUA	rs111845179	T	0.0213843	0.102648	9.23988e-07	0.0074	0.0057	0.1982	36.9106
51	class	4	Bacteroidia	SUA	rs13291434	T	0.0149789	0.0694656	4.27892e-06	0.0016	0.0056	0.7678	36.8333
52	class	5	Bacteroidia	SUA	rs17343978	A	0.0120278	-0.0552057	8.35928e-06	-0.0048	0.0037	0.1904	40.1004
53	class	6	Bacteroidia	SUA	rs2032750	T	0.0106807	-0.0508393	1.91509e-06	-0.0039	0.0032	0.2171	41.102
54	class	7	Bacteroidia	SUA	rs4146051	A	0.0245661	-0.107377	8.76426e-06	-0.0003	0.0051	0.9598	30.2573
55	class	8	Bacteroidia	SUA	rs4916508	G	0.0105312	-0.0466729	8.47116e-06	-0.0039	0.0036	0.2794	38.6676
56	class	9	Bacteroidia	SUA	rs55773148	G	0.0236759	-0.121514	3.89585e-07	-0.0111	0.0046	0.01595	35.7252
57	class	10	Bacteroidia	SUA	rs62531359	T	0.0149891	0.0655728	9.08665e-06	-0.0032	0.0043	0.4672	35.7622
58	class	11	Bacteroidia	SUA	rs62575403	C	0.0311128	0.140055	7.06129e-06	0.0001	0.0089	0.9929	26.3269
59	class	12	Bacteroidia	SUA	rs72706335	T	0.0493458	-0.22241	7.65519e-06	0.0209	0.0092	0.02254	18.5475
60	class	13	Bacteroidia	SUA	rs73975615	G	0.0442633	-0.207018	1.21616e-06	0.0004	0.0073	0.9591	18.1353
61	class	14	Bacteroidia	SUA	rs7631304	G	0.0132957	-0.0645771	8.36781e-07	0.002	0.0038	0.5936	42.5121
62	class	15	Bacteroidia	SUA	rs79585701	A	0.0149628	0.0646823	9.98589e-06	-0.0025	0.0047	0.5961	35.3668
63	class	16	Bacteroidia	SUA	rs929878	C	0.012153	-0.0548532	4.73377e-06	0.0049	0.004	0.2206	39.4133
64	class	1	Betaproteobacteria	SUA	rs11128180	A	0.0128769	0.0592944	3.67144e-06	-0.0027	0.0036	0.4579	41.5011
65	class	2	Betaproteobacteria	SUA	rs1511453	A	0.0199158	0.0923492	4.75765e-06	-0.0095	0.0053	0.07251	41.6973
66	class	3	Betaproteobacteria	SUA	rs1928341	A	0.0110408	0.0525581	2.01529e-06	-0.0018	0.0032	0.5771	42.8481
67	class	4	Betaproteobacteria	SUA	rs2321387	G	0.0109424	-0.0494596	5.80036e-06	-0.0031	0.0032	0.3417	43.6763
68	class	5	Betaproteobacteria	SUA	rs2613606	C	0.0109091	-0.0513106	2.19817e-06	-0.0025	0.0031	0.4173	45.5045
69	class	6	Betaproteobacteria	SUA	rs320161	A	0.01262	0.0572286	7.33242e-06	-0.001	0.0038	0.7931	40.7502
70	class	7	Betaproteobacteria	SUA	rs4033856	C	0.0167237	0.0832423	5.17166e-07	-0.002	0.0059	0.7321	43.0551
71	class	8	Betaproteobacteria	SUA	rs56104821	A	0.0128104	0.0570883	8.76199e-06	-0.0031	0.0036	0.3794	40.2083
72	class	9	Betaproteobacteria	SUA	rs56386628	C	0.0135688	-0.0622252	5.86955e-06	0.0028	0.0041	0.4963	44.3315
73	class	10	Betaproteobacteria	SUA	rs6087811	T	0.0198522	-0.0978177	7.44305e-07	-0.003	0.0065	0.6471	46.4317
74	class	11	Betaproteobacteria	SUA	rs62191117	A	0.0132271	0.0641044	1.16555e-06	0.0028	0.0039	0.4787	43.4318
75	class	12	Betaproteobacteria	SUA	rs62395635	T	0.0236	0.109741	2.94091e-06	0.0044	0.007	0.5231	39.2176
76	class	13	Betaproteobacteria	SUA	rs75242906	C	0.028075	-0.121083	9.27278e-06	-0.0059	0.0089	0.5074	33.2748
77	class	14	Betaproteobacteria	SUA	rs9964679	A	0.0114866	0.052911	4.8458e-06	-0.0016	0.0033	0.6239	41.5152
78	class	1	Clostridia	SUA	rs10774377	A	0.0113858	0.052659	3.24401e-06	-0.0041	0.0035	0.2348	43.1409
79	class	2	Clostridia	SUA	rs112334273	G	0.0127404	0.0641008	3.81407e-07	0.0016	0.005	0.7519	46.6303
80	class	3	Clostridia	SUA	rs13105690	T	0.011818	-0.0529097	8.7779e-06	0.0008	0.0035	0.8149	44.68
81	class	4	Clostridia	SUA	rs13179700	T	0.0109569	0.0511937	3.37083e-06	0.0029	0.0032	0.3579	43.576
82	class	5	Clostridia	SUA	rs1842454	G	0.0127338	-0.0547202	8.72023e-06	0.0004	0.0042	0.9292	42.8322
83	class	6	Clostridia	SUA	rs2273429	A	0.0153105	-0.0724037	4.52136e-06	-0.0009	0.004	0.8285	47.2728
84	class	7	Clostridia	SUA	rs3792064	G	0.0182521	0.0795651	9.98416e-06	-0.0016	0.0048	0.731	40.1467
85	class	8	Clostridia	SUA	rs6126494	G	0.0211699	-0.0969353	9.12253e-06	-0.0014	0.0055	0.7943	44.5832
86	class	9	Clostridia	SUA	rs6797343	G	0.0134556	0.0592279	9.35647e-06	-0.0001	0.0038	0.9853	41.1424
87	class	10	Clostridia	SUA	rs6814436	T	0.0150815	0.0739995	9.65098e-07	-0.0011	0.0043	0.7967	45.6743
88	class	11	Clostridia	SUA	rs6815608	T	0.0210883	0.103803	4.01857e-07	0.0006	0.006	0.923	43.6803
89	class	12	Clostridia	SUA	rs72738886	T	0.0190393	0.086617	8.24241e-06	-0.0124	0.0068	0.06722	40.7506
90	class	13	Clostridia	SUA	rs72915163	T	0.0120557	-0.0581025	1.34295e-06	0.0043	0.0037	0.2431	48.1815
91	class	14	Clostridia	SUA	rs76767978	G	0.0156319	0.0698882	8.398e-06	0.003	0.0049	0.5405	41.7531
92	class	1	Coriobacteriia	SUA	rs11073596	T	0.0114339	0.0510212	8.14449e-06	-0.0023	0.0037	0.5409	29.9955
93	class	2	Coriobacteriia	SUA	rs11250875	T	0.0130939	0.06075	4.82844e-06	-0.004	0.0036	0.2675	31.2929
94	class	3	Coriobacteriia	SUA	rs11656361	A	0.017553	0.0773006	8.02017e-06	0.0018	0.0071	0.8001	28.8514
95	class	4	Coriobacteriia	SUA	rs12974142	G	0.0177205	0.0789796	8.51232e-06	-0.0102	0.0056	0.06857	29.8598
96	class	5	Coriobacteriia	SUA	rs13307134	C	0.0126265	0.0565686	7.79931e-06	0.0007	0.0037	0.8562	30.1114
97	class	6	Coriobacteriia	SUA	rs1397793	G	0.0112446	-0.0498855	9.77381e-06	-0.0051	0.0034	0.1345	31.8949
98	class	7	Coriobacteriia	SUA	rs1816223	A	0.0129006	-0.0586265	4.84114e-06	0.002	0.0036	0.5724	32.8424
99	class	8	Coriobacteriia	SUA	rs240104	T	0.0126849	-0.0603429	1.51603e-06	0.0056	0.0045	0.2163	34.3249
100	class	9	Coriobacteriia	SUA	rs2442778	G	0.0258545	-0.116408	9.02703e-06	-0.0016	0.006	0.7911	28.5094
101	class	10	Coriobacteriia	SUA	rs3025411	A	0.0209468	0.0926543	8.26912e-06	0.001	0.0095	0.9164	28.0628
102	class	11	Coriobacteriia	SUA	rs34739816	G	0.0207666	0.0965017	3.88358e-06	0.0102	0.0072	0.1543	30.3146
103	class	12	Coriobacteriia	SUA	rs45480394	T	0.0113307	-0.0504262	9.71448e-06	-0.0037	0.004	0.3479	31.8978
104	class	13	Coriobacteriia	SUA	rs4880783	G	0.0125055	0.056503	5.89507e-06	-0.0048	0.0035	0.166	30.5051
105	class	14	Coriobacteriia	SUA	rs60426889	T	0.0113799	-0.0504218	8.68522e-06	0.0079	0.0039	0.04324	31.9959
106	class	15	Coriobacteriia	SUA	rs67561917	A	0.0154113	-0.0714367	5.39129e-06	-0.0019	0.0052	0.7116	33.1924
107	class	16	Coriobacteriia	SUA	rs719099	A	0.0155815	0.0778402	5.43317e-07	-0.0011	0.0043	0.797	33.5952
108	class	17	Coriobacteriia	SUA	rs7540303	C	0.0109062	0.0483227	9.62148e-06	0.0012	0.0031	0.6956	29.9356
109	class	18	Coriobacteriia	SUA	rs7898585	T	0.0164186	0.0731501	5.24671e-06	0.0006	0.0043	0.8849	30.0956
110	class	19	Coriobacteriia	SUA	rs8010111	G	0.0229286	-0.103377	6.89624e-06	0.0129	0.0068	0.05798	31.0248
111	class	1	Deltaproteobacteria	SUA	rs1035691	A	0.0121602	-0.055176	9.65172e-06	0.0054	0.0038	0.1584	44.5007
112	class	2	Deltaproteobacteria	SUA	rs112381107	C	0.0456908	0.206594	4.63054e-06	0.0007	0.0067	0.9206	21.5383
113	class	3	Deltaproteobacteria	SUA	rs11599763	T	0.0117397	-0.0544219	3.94123e-06	-0.0022	0.0034	0.5279	45.4984
114	class	4	Deltaproteobacteria	SUA	rs17084793	G	0.015953	-0.0710762	5.68634e-06	-0.0025	0.0045	0.5695	43.6631
115	class	5	Deltaproteobacteria	SUA	rs17791387	A	0.0154246	-0.0735881	1.60223e-06	0.005	0.0044	0.2539	46.7267
116	class	6	Deltaproteobacteria	SUA	rs2692012	A	0.0253336	0.110335	3.14186e-06	0.0077	0.0087	0.3748	36.8294
117	class	7	Deltaproteobacteria	SUA	rs2838334	G	0.0124124	0.0561722	5.44551e-06	0.0037	0.0035	0.2834	41.2356
118	class	8	Deltaproteobacteria	SUA	rs3935584	C	0.011566	-0.0523485	7.50121e-06	0.0042	0.0035	0.2276	44.3824
119	class	9	Deltaproteobacteria	SUA	rs4506934	C	0.02012	-0.0936514	3.58887e-06	-0.0053	0.0052	0.3091	45.5343
120	class	10	Deltaproteobacteria	SUA	rs55744759	A	0.0170738	-0.0779693	7.3137e-06	-0.0018	0.0045	0.6967	44.7966
121	class	11	Deltaproteobacteria	SUA	rs6058181	C	0.0165958	0.0825716	3.39554e-07	-0.0029	0.0048	0.5519	45.0516
122	class	12	Deltaproteobacteria	SUA	rs62020470	A	0.0129358	-0.0585411	4.85084e-06	0.0001	0.0035	0.9808	44.3797
123	class	13	Deltaproteobacteria	SUA	rs9928243	C	0.0117718	-0.0538457	5.02081e-06	-0.0111	0.0031	0.0004179	44.8716
124	class	1	Erysipelotrichia	SUA	rs1074800	A	0.010887	0.0492438	6.14583e-06	0.0004	0.0033	0.9089	44.7746
125	class	2	Erysipelotrichia	SUA	rs10781552	C	0.0116074	-0.0552212	2.33114e-06	0.0016	0.0034	0.6448	50.4802
126	class	3	Erysipelotrichia	SUA	rs17530232	A	0.0224648	0.10305	2.79123e-06	0.0028	0.0083	0.7364	43.8132
127	class	4	Erysipelotrichia	SUA	rs1884466	C	0.0106939	-0.0475363	9.52701e-06	0.0027	0.0032	0.3926	47.5957
128	class	5	Erysipelotrichia	SUA	rs2300774	G	0.0106784	0.0524152	8.95466e-07	0.0041	0.0032	0.206	49.0409
129	class	6	Erysipelotrichia	SUA	rs290833	T	0.0111376	-0.0497374	8.029e-06	0.0066	0.0033	0.04883	47.2886
130	class	7	Erysipelotrichia	SUA	rs35161940	T	0.0167641	-0.0806041	1.8451e-06	-0.0013	0.0055	0.8086	51.6219
131	class	8	Erysipelotrichia	SUA	rs4078432	C	0.0133764	-0.0608929	4.23104e-06	0.0009	0.004	0.8191	48.2346
132	class	9	Erysipelotrichia	SUA	rs56970041	T	0.0164471	0.0724144	5.40344e-06	0.0015	0.0045	0.7416	44.1667
133	class	10	Erysipelotrichia	SUA	rs62504403	C	0.0127883	0.0681159	1.12265e-07	-0.0003	0.0045	0.9543	51.129
134	class	11	Erysipelotrichia	SUA	rs7234058	T	0.0194091	-0.0945759	9.12341e-07	-0.004	0.0066	0.5392	50.441
135	class	12	Erysipelotrichia	SUA	rs7826267	T	0.0199131	-0.0839071	9.28449e-06	-0.0199	0.0079	0.01152	44.2934
136	class	13	Erysipelotrichia	SUA	rs8003149	C	0.0116888	0.0538798	4.08475e-06	-0.0014	0.0033	0.6753	46.1589
137	class	1	Gammaproteobacteria	SUA	rs11181912	G	0.0118796	-0.0579153	9.94762e-07	0.0031	0.0033	0.3503	79.9937
138	class	2	Gammaproteobacteria	SUA	rs12404135	A	0.0172415	-0.0788843	8.89485e-06	-0.0049	0.005	0.3282	73.1076
139	class	3	Gammaproteobacteria	SUA	rs2234691	T	0.0171962	0.0762905	8.39264e-06	0.0025	0.0046	0.5814	67.6367
140	class	4	Gammaproteobacteria	SUA	rs4421375	T	0.0116734	0.0541083	3.59424e-06	-0.0031	0.0034	0.3597	70.5771
141	class	5	Gammaproteobacteria	SUA	rs6706173	A	0.0146392	0.074251	1.99495e-07	-0.0011	0.0037	0.7687	76.9327
142	class	6	Gammaproteobacteria	SUA	rs75101789	C	0.0163003	0.0729012	8.78789e-06	-0.0027	0.0046	0.5584	68.1923
143	class	7	Gammaproteobacteria	SUA	rs79795896	A	0.0351373	-0.15921	7.92404e-06	-0.0159	0.0088	0.07167	51.7399
144	class	8	Gammaproteobacteria	SUA	rs9494710	C	0.0120924	-0.0549673	4.54607e-06	-0.0021	0.0037	0.577	73.5769
145	class	1	Lentisphaeria	SUA	rs1002941	G	0.0233484	0.105025	8.14836e-06	0.0042	0.0035	0.2307	32.0146
146	class	2	Lentisphaeria	SUA	rs11770843	C	0.0234879	0.109431	1.90729e-06	-0.0066	0.0043	0.1215	32.9624
147	class	3	Lentisphaeria	SUA	rs17114848	G	0.0324332	0.152377	4.05865e-06	0.004	0.005	0.4167	33.3285
148	class	4	Lentisphaeria	SUA	rs1895249	T	0.023471	0.104684	8.27086e-06	-0.0016	0.0037	0.6581	31.7603
149	class	5	Lentisphaeria	SUA	rs2031282	A	0.0270329	0.122369	4.3826e-06	0.0021	0.0052	0.6786	32.2023
150	class	6	Lentisphaeria	SUA	rs2825714	A	0.0289246	-0.13741	1.72211e-06	0.0003	0.0049	0.9478	38.6544
151	class	7	Lentisphaeria	SUA	rs62570196	C	0.0439866	-0.21635	1.07926e-06	0.006	0.0078	0.4386	35.7729
152	class	8	Lentisphaeria	SUA	rs72640280	A	0.0486196	0.220207	5.18035e-06	-0.006	0.006	0.3171	28.6684
153	class	9	Lentisphaeria	SUA	rs77599476	A	0.0480168	0.230292	1.86133e-06	-0.0011	0.0077	0.8893	29.798
154	class	1	Melainabacteria	SUA	rs10148250	G	0.0193381	0.0861928	8.67135e-06	-0.0041	0.0044	0.3463	28.0107
155	class	2	Melainabacteria	SUA	rs10738747	G	0.0184409	0.0814624	9.95804e-06	-0.003	0.0032	0.3608	28.9312
156	class	3	Melainabacteria	SUA	rs11150282	T	0.0196972	0.0989487	6.02892e-07	0.0018	0.0033	0.5918	32.5772
157	class	4	Melainabacteria	SUA	rs113884518	T	0.0454982	-0.205352	8.0567e-06	0.0081	0.0087	0.3517	29.0556
158	class	5	Melainabacteria	SUA	rs28678345	T	0.0470878	0.214848	6.69088e-06	0.0116	0.0071	0.1029	25.2586
159	class	6	Melainabacteria	SUA	rs367480	G	0.0185796	-0.083758	8.19925e-06	-0.0044	0.0032	0.1657	33.1697
160	class	7	Melainabacteria	SUA	rs4129395	G	0.0185106	0.0896187	1.48056e-06	0.0052	0.0031	0.09419	31.5213
161	class	8	Melainabacteria	SUA	rs72765665	T	0.0186553	-0.0894731	1.3535e-06	0.0019	0.0032	0.5646	35.3885
162	class	9	Melainabacteria	SUA	rs789069	A	0.0234287	-0.103539	6.84635e-06	0.0025	0.0039	0.5153	32.4626
163	class	10	Melainabacteria	SUA	rs79790072	T	0.0487841	0.226722	3.29009e-06	-0.0009	0.0092	0.9217	24.9842
164	class	11	Melainabacteria	SUA	rs9864379	T	0.0292553	-0.159735	5.3606e-08	-0.0018	0.0057	0.7483	40.25
165	class	1	Methanobacteria	SUA	rs10202904	T	0.0235357	-0.121754	3.0143e-07	0.0051	0.0034	0.1276	30.808
166	class	2	Methanobacteria	SUA	rs10424197	G	0.0247517	-0.111274	9.27887e-06	-0.0073	0.0033	0.02799	26.5341
167	class	3	Methanobacteria	SUA	rs4257531	G	0.0364959	0.164498	7.44344e-06	0.0031	0.0059	0.5957	21.0583
168	class	4	Methanobacteria	SUA	rs4753222	A	0.0250524	0.111056	7.44842e-06	-0.007	0.0036	0.05459	22.5968
169	class	5	Methanobacteria	SUA	rs56131665	G	0.039298	0.178661	6.17992e-06	0.0016	0.0061	0.7968	22.6915
170	class	6	Methanobacteria	SUA	rs6508769	T	0.0344519	0.153519	8.22529e-06	0.0036	0.0047	0.4407	21.4022
171	class	7	Methanobacteria	SUA	rs6776814	T	0.0411825	-0.199566	1.63062e-06	-0.003	0.0063	0.636	27.573
172	class	8	Methanobacteria	SUA	rs73068003	G	0.0351803	-0.15814	8.44583e-06	-0.0004	0.0046	0.9318	26.5107
173	class	9	Methanobacteria	SUA	rs73457410	A	0.0436695	0.21534	1.40855e-06	-0.0098	0.0053	0.06278	24.1494
174	class	10	Methanobacteria	SUA	rs75208022	C	0.048763	-0.227245	5.92103e-06	0.0024	0.0067	0.7227	25.7685
175	class	11	Methanobacteria	SUA	rs894996	C	0.0449076	0.216999	1.87557e-06	-0.0053	0.0061	0.3873	24.0222
176	class	1	Mollicutes	SUA	rs10108398	G	0.0153953	0.0769142	1.09e-06	-0.001	0.0039	0.7893	41.3594
177	class	2	Mollicutes	SUA	rs11890098	A	0.0153389	0.074438	9.56571e-07	0.0075	0.0035	0.03469	41.1173
178	class	3	Mollicutes	SUA	rs12566890	T	0.0230978	-0.101147	3.65095e-06	-0.0005	0.005	0.917	40.4335
179	class	4	Mollicutes	SUA	rs17214486	C	0.0135623	0.06099	6.60866e-06	-0.0081	0.0032	0.01231	38.2316
180	class	5	Mollicutes	SUA	rs2464826	A	0.0211806	0.0944239	8.39505e-06	-0.0015	0.0057	0.7963	37.2309
181	class	6	Mollicutes	SUA	rs28537087	G	0.0188312	0.0820873	8.07399e-06	0.0036	0.0046	0.4315	37.1024
182	class	7	Mollicutes	SUA	rs3768491	A	0.0149061	-0.0681052	4.23352e-06	0.0032	0.004	0.4155	41.5898
183	class	8	Mollicutes	SUA	rs4885016	T	0.0181628	-0.0819606	7.26986e-06	0.0058	0.0038	0.1276	41.7438
184	class	9	Mollicutes	SUA	rs6043847	T	0.0248606	-0.114937	4.55476e-06	-0.0052	0.0047	0.2716	42.339
185	class	10	Mollicutes	SUA	rs72901605	T	0.0178119	-0.0841852	3.2579e-06	0.0042	0.0048	0.3855	42.1756
186	class	11	Mollicutes	SUA	rs74603314	T	0.0462918	0.221639	1.55689e-06	-0.003	0.01	0.7661	24.7269
187	class	12	Mollicutes	SUA	rs78169027	A	0.0237289	-0.108283	5.8761e-06	0.0086	0.0061	0.1628	40.6919
188	class	1	Negativicutes	SUA	rs1135612	G	0.0119177	0.0529785	9.26307e-06	-0.004	0.0034	0.2447	44.5107
189	class	2	Negativicutes	SUA	rs13086907	G	0.0131735	0.0625312	1.95488e-06	0.0014	0.004	0.7225	47.4136
190	class	3	Negativicutes	SUA	rs1643968	T	0.0112298	-0.0565284	4.14596e-07	-0.0063	0.0033	0.05514	54.0665
191	class	4	Negativicutes	SUA	rs1649999	A	0.0166458	0.0748989	7.5812e-06	0.0013	0.0052	0.8085	44.8692
192	class	5	Negativicutes	SUA	rs2834062	A	0.0108842	0.0489057	8.4392e-06	0.0028	0.0036	0.4256	44.9824
193	class	6	Negativicutes	SUA	rs4463806	T	0.0129365	-0.0543966	7.80662e-06	0.0015	0.0038	0.704	44.8937
194	class	7	Negativicutes	SUA	rs4722181	T	0.0105798	0.0501306	2.00112e-06	-0.0037	0.0033	0.2559	47.3327
195	class	8	Negativicutes	SUA	rs60274479	T	0.0134137	-0.0659623	1.1623e-06	-0.0091	0.0054	0.09154	51.9826
196	class	9	Negativicutes	SUA	rs61249479	A	0.0168628	0.0777075	2.95471e-06	-0.0004	0.0047	0.9253	46.0831
197	class	10	Negativicutes	SUA	rs71405394	G	0.02405	-0.114178	2.16631e-06	-0.0043	0.0082	0.6033	44.6496
198	class	11	Negativicutes	SUA	rs72643860	G	0.0108366	-0.0499417	3.35353e-06	-0.0037	0.0034	0.2799	49.35
199	class	12	Negativicutes	SUA	rs73232831	G	0.0314932	-0.151829	1.87452e-06	-0.0144	0.0086	0.09367	37.6075
200	class	13	Negativicutes	SUA	rs9423647	G	0.0105282	0.047817	6.06114e-06	-0.0034	0.0032	0.2881	45.4416
201	class	1	Verrucomicrobiae	SUA	rs117107102	A	0.0431573	0.204683	2.91821e-06	0.0086	0.0098	0.3817	25.885
202	class	2	Verrucomicrobiae	SUA	rs11729256	T	0.0150177	0.0749798	6.7309e-07	-0.0016	0.0036	0.6531	43.1484
203	class	3	Verrucomicrobiae	SUA	rs12908520	G	0.0130946	0.0618926	2.17163e-06	0.0009	0.0032	0.7805	40.9602
204	class	4	Verrucomicrobiae	SUA	rs2602429	C	0.0156194	0.0746844	2.58297e-06	0.0033	0.0036	0.3613	41.0955
205	class	5	Verrucomicrobiae	SUA	rs3995795	C	0.0140995	0.0641275	5.18557e-06	0.0039	0.0036	0.2778	39.1822
206	class	6	Verrucomicrobiae	SUA	rs4242783	G	0.0147693	0.0689292	2.63612e-06	0.0016	0.0037	0.6629	40.158
207	class	7	Verrucomicrobiae	SUA	rs4936098	A	0.0135928	0.0648843	1.12221e-06	-0.0013	0.0036	0.7231	41.3379
208	class	8	Verrucomicrobiae	SUA	rs61779207	G	0.0167762	-0.0758309	6.72285e-06	-0.0113	0.0044	0.009713	42.1743
209	class	9	Verrucomicrobiae	SUA	rs6668273	A	0.0142224	0.0648722	5.26091e-06	-0.0036	0.0034	0.2893	39.5947
210	class	10	Verrucomicrobiae	SUA	rs74542928	T	0.0236422	0.112164	1.63222e-06	0.0059	0.0064	0.3547	39.9132
211	class	11	Verrucomicrobiae	SUA	rs9349825	A	0.0147128	-0.0704036	2.53687e-06	0.0047	0.0035	0.1798	45.2404
212	class	12	Verrucomicrobiae	SUA	rs941682	G	0.0143767	-0.0631436	9.61003e-06	-0.0012	0.0034	0.7143	41.3041
213	family	1	Acidaminococcaceae	SUA	rs262812	T	0.0142257	-0.065675	3.24906e-06	-0.0006	0.0035	0.8724	66.0366
214	family	2	Acidaminococcaceae	SUA	rs2933324	A	0.0140257	-0.0662557	2.23676e-06	0.0011	0.0034	0.7468	68.7663
215	family	3	Acidaminococcaceae	SUA	rs45497800	T	0.0257351	-0.117863	5.86428e-06	0.0054	0.0084	0.5201	63.4147
216	family	4	Acidaminococcaceae	SUA	rs6589457	A	0.0349516	0.165911	2.31508e-06	-0.0006	0.0063	0.9254	48.0563
217	family	5	Acidaminococcaceae	SUA	rs6701725	A	0.0129532	-0.0589035	5.31484e-06	0.0007	0.0033	0.8308	66.1093
218	family	6	Acidaminococcaceae	SUA	rs6923842	T	0.0169192	-0.0796106	2.21303e-06	-0.0009	0.0044	0.833	66.8302
219	family	7	Acidaminococcaceae	SUA	rs74540770	G	0.0243533	-0.108969	7.08804e-06	0.0231	0.0072	0.001268	59.9998
220	family	8	Acidaminococcaceae	SUA	rs78702810	T	0.0323244	-0.143755	9.16468e-06	0	0.009	0.9959	52.05
221	family	1	Actinomycetaceae	SUA	rs2889192	G	0.0195009	0.0887537	3.64417e-06	0.0057	0.0036	0.1161	75.6378
222	family	2	Actinomycetaceae	SUA	rs34583783	G	0.026427	0.123756	5.47971e-06	0.0041	0.0051	0.4273	77.6972
223	family	3	Actinomycetaceae	SUA	rs35011108	A	0.0503796	0.241826	1.8267e-06	0.0014	0.0097	0.8824	53.0042
224	family	4	Actinomycetaceae	SUA	rs4073240	G	0.0164684	0.0747546	6.05333e-06	-0.0007	0.0033	0.8244	75.45
225	family	5	Actinomycetaceae	SUA	rs58484246	T	0.0169007	0.0761407	6.12428e-06	0.0061	0.0033	0.06567	74.9153
226	family	1	Alcaligenaceae	SUA	rs112135816	T	0.0171554	-0.0775052	5.27662e-06	-0.0047	0.0056	0.4086	34.2741
227	family	2	Alcaligenaceae	SUA	rs1153990	A	0.0128306	-0.058727	5.96787e-06	-0.005	0.0039	0.1992	36.0787
228	family	3	Alcaligenaceae	SUA	rs147968	C	0.0110321	0.0489475	9.12701e-06	0.001	0.0031	0.7591	32.6287
229	family	4	Alcaligenaceae	SUA	rs2040996	T	0.0110231	-0.0490922	7.79918e-06	-0.0032	0.0031	0.2954	35.0666
230	family	5	Alcaligenaceae	SUA	rs28480294	T	0.0115503	-0.0516967	6.606e-06	-0.0017	0.0033	0.6126	34.813
231	family	6	Alcaligenaceae	SUA	rs4033856	C	0.0168931	0.081834	1.02902e-06	-0.002	0.0059	0.7321	34.1747
232	family	7	Alcaligenaceae	SUA	rs56050831	C	0.015137	0.0725684	1.47655e-06	0.0167	0.0053	0.001468	34.1349
233	family	8	Alcaligenaceae	SUA	rs6087811	T	0.0200457	-0.0927044	3.36838e-06	-0.003	0.0065	0.6471	35.4636
234	family	9	Alcaligenaceae	SUA	rs62191117	A	0.0133636	0.0684302	2.75943e-07	0.0028	0.0039	0.4787	37.3028
235	family	10	Alcaligenaceae	SUA	rs62395635	T	0.0238514	0.110583	3.34696e-06	0.0044	0.007	0.5231	31.8572
236	family	11	Alcaligenaceae	SUA	rs6969323	A	0.0129137	-0.0593564	3.88581e-06	0.005	0.0037	0.1759	36.2379
237	family	12	Alcaligenaceae	SUA	rs72982722	T	0.0281096	0.131041	3.84789e-06	0.0018	0.0073	0.8058	28.2609
238	family	13	Alcaligenaceae	SUA	rs74776516	T	0.0213287	-0.0944052	6.85049e-06	0.0008	0.0079	0.9191	32.446
239	family	14	Alcaligenaceae	SUA	rs7638039	T	0.0127779	0.0603335	2.70479e-06	-0.0041	0.0037	0.2748	34.6218
240	family	15	Alcaligenaceae	SUA	rs79846372	A	0.0198328	0.0882459	6.98601e-06	-0.0112	0.0076	0.1395	32.0817
241	family	16	Alcaligenaceae	SUA	rs9537886	A	0.0110683	-0.0570888	2.35108e-07	-0.0025	0.0033	0.4381	40.8241
242	family	17	Alcaligenaceae	SUA	rs9964679	A	0.0116008	0.0537051	4.47389e-06	-0.0016	0.0033	0.6239	33.9911
243	family	1	Bacteroidaceae	SUA	rs11585893	A	0.0147633	-0.0740746	1.79511e-06	-0.0034	0.0043	0.429	77.1252
244	family	2	Bacteroidaceae	SUA	rs13207588	A	0.0131195	-0.059205	7.48504e-06	0.0095	0.0055	0.08453	68.9094
245	family	3	Bacteroidaceae	SUA	rs1340391	T	0.0132244	-0.0592004	6.7301e-06	-0.0029	0.0041	0.4734	69.444
246	family	4	Bacteroidaceae	SUA	rs17619981	T	0.0187002	0.0880978	2.68683e-06	0.0021	0.0063	0.7379	63.2539
247	family	5	Bacteroidaceae	SUA	rs2023437	T	0.0167634	-0.0782325	5.01824e-06	-0.0037	0.0057	0.5144	70.9029
248	family	6	Bacteroidaceae	SUA	rs66474973	G	0.0164479	0.0812515	6.80966e-07	-0.0019	0.0056	0.7318	69.6183
249	family	7	Bacteroidaceae	SUA	rs66710942	C	0.0107412	0.0488038	5.86259e-06	0.0066	0.0033	0.04485	65.0312
250	family	8	Bacteroidaceae	SUA	rs6795673	C	0.0105251	0.0538565	3.37909e-07	0.0049	0.0031	0.1069	73.9175
251	family	9	Bacteroidaceae	SUA	rs9507307	C	0.0129128	0.0604456	2.1271e-06	0.0027	0.0042	0.515	67.6293
252	family	10	BacteroidalesS24.7group	SUA	rs10872669	A	0.0275665	-0.123071	9.4901e-06	-0.0035	0.0067	0.5988	44.6767
253	family	11	BacteroidalesS24.7group	SUA	rs12748533	G	0.0172701	-0.0821108	2.59019e-06	-0.0017	0.0035	0.6135	49.4789
254	family	12	BacteroidalesS24.7group	SUA	rs17043785	T	0.0347133	-0.176187	5.11837e-07	0.0007	0.0053	0.8895	43.3711
255	family	13	BacteroidalesS24.7group	SUA	rs61508842	T	0.0272389	0.122574	7.82782e-06	0.0003	0.006	0.9572	41.1686
256	family	14	BacteroidalesS24.7group	SUA	rs689695	C	0.0167057	0.0814578	1.28039e-06	0.0018	0.0039	0.6396	45.5612
257	family	15	BacteroidalesS24.7group	SUA	rs7217209	C	0.0187308	0.0843019	8.42937e-06	-0.0141	0.0059	0.01774	41.6587
258	family	16	BacteroidalesS24.7group	SUA	rs738193	T	0.0165856	0.0847328	3.82163e-07	0.0083	0.0033	0.01098	47.0335
259	family	17	BacteroidalesS24.7group	SUA	rs78609301	A	0.0195709	-0.0867065	7.09297e-06	-0.0002	0.004	0.9659	45.9697
260	family	18	BacteroidalesS24.7group	SUA	rs941000	C	0.0163382	0.0850266	3.15557e-07	-0.006	0.0033	0.06941	47.8534
261	family	1	Bifidobacteriaceae	SUA	rs10831953	G	0.0123746	0.0537537	9.94742e-06	0.0037	0.0036	0.3098	28.3725
262	family	2	Bifidobacteriaceae	SUA	rs11655079	T	0.0129952	-0.0586146	5.92468e-06	-0.0073	0.0041	0.07622	31.6695
263	family	3	Bifidobacteriaceae	SUA	rs13020688	G	0.0122081	0.0584045	1.57375e-06	-0.0052	0.004	0.1967	30.9958
264	family	4	Bifidobacteriaceae	SUA	rs182549	C	0.0126703	0.11707	5.942e-20	-0.0091	0.0051	0.07601	57.7251
265	family	5	Bifidobacteriaceae	SUA	rs1961273	C	0.0131699	0.0688125	1.69731e-07	-0.0001	0.0034	0.9659	33.8633
266	family	6	Bifidobacteriaceae	SUA	rs41389446	T	0.0184074	-0.086639	2.46579e-06	0.0037	0.0057	0.5219	32.0172
267	family	7	Bifidobacteriaceae	SUA	rs4957061	T	0.0116907	0.0569873	1.1517e-06	0.004	0.0042	0.3455	31.5569
268	family	8	Bifidobacteriaceae	SUA	rs540489	T	0.013817	-0.0632518	5.36811e-06	-0.0025	0.0038	0.5091	31.9242
269	family	9	Bifidobacteriaceae	SUA	rs558520	C	0.0164781	0.0713608	8.94869e-06	0.0026	0.0045	0.5645	28.2894
270	family	10	Bifidobacteriaceae	SUA	rs55888705	A	0.0120586	0.053673	8.66208e-06	0.0001	0.0033	0.9795	29.0439
271	family	11	Bifidobacteriaceae	SUA	rs638382	T	0.0122474	-0.0602866	5.56322e-07	0.0156	0.0045	0.0004586	33.8006
272	family	12	Bifidobacteriaceae	SUA	rs6899771	A	0.0202604	-0.0914312	7.27995e-06	0.0006	0.0059	0.9157	30.8922
273	family	13	Bifidobacteriaceae	SUA	rs7174549	C	0.0124655	0.0551726	6.8678e-06	-0.0028	0.0036	0.4345	28.8883
274	family	14	Bifidobacteriaceae	SUA	rs7322849	T	0.0200996	0.110676	1.74032e-08	0.0033	0.0049	0.5044	35.5978
275	family	15	Bifidobacteriaceae	SUA	rs73797465	T	0.0208421	-0.0942612	4.8495e-06	0.0069	0.006	0.2482	31.6368
276	family	16	Bifidobacteriaceae	SUA	rs7570971	A	0.0125178	0.112508	2.5317e-19	-0.0063	0.0051	0.2133	56.0378
277	family	17	Bifidobacteriaceae	SUA	rs7588568	A	0.0130605	-0.060716	3.73042e-06	-0.0042	0.0035	0.2314	32.676
278	family	18	Bifidobacteriaceae	SUA	rs857444	C	0.0120669	0.0553965	3.82492e-06	-0.0056	0.0034	0.0937	29.9191
279	family	1	Christensenellaceae	SUA	rs117186816	G	0.0436362	-0.206476	6.51964e-06	-0.0014	0.0095	0.8794	27.5993
280	family	2	Christensenellaceae	SUA	rs12380890	A	0.0111047	-0.0503972	5.78132e-06	-0.0068	0.0032	0.03341	50.7351
281	family	3	Christensenellaceae	SUA	rs12657403	A	0.0171887	0.078108	5.59276e-06	0.006	0.0046	0.1848	46.4812
282	family	4	Christensenellaceae	SUA	rs4076564	G	0.039209	-0.188623	8.06105e-06	0.0028	0.0056	0.6135	26.2408
283	family	5	Christensenellaceae	SUA	rs62573205	G	0.0133503	-0.0654804	1.48853e-06	0.005	0.0037	0.1764	54.9626
284	family	6	Christensenellaceae	SUA	rs7211194	C	0.0110916	0.0492094	9.93998e-06	0.0009	0.0033	0.7902	45.6988
285	family	7	Christensenellaceae	SUA	rs72706624	G	0.0197575	0.0882626	6.3775e-06	-0.0114	0.0073	0.1174	43.668
286	family	8	Christensenellaceae	SUA	rs7343112	T	0.010907	0.0482701	9.84209e-06	0.0025	0.0031	0.413	46.178
287	family	9	Christensenellaceae	SUA	rs77867022	G	0.0379589	-0.160443	8.81983e-06	0.0081	0.0049	0.09764	23.7311
288	family	10	Christensenellaceae	SUA	rs870002	C	0.0109817	0.0488951	6.54323e-06	-0.0062	0.0033	0.05837	46.4473
289	family	11	Christensenellaceae	SUA	rs892686	A	0.0109651	0.0506107	4.12367e-06	0.0022	0.0032	0.4912	48.0852
290	family	12	Christensenellaceae	SUA	rs9608766	T	0.01496	-0.0682134	3.33084e-06	-0.0085	0.0048	0.07378	50.0032
291	family	1	Clostridiaceae1	SUA	rs10875374	C	0.0119436	-0.0536759	8.09821e-06	-0.0007	0.0031	0.826	50.536
292	family	2	Clostridiaceae1	SUA	rs12186080	G	0.016246	0.0748236	5.33957e-06	0.0069	0.0042	0.1032	47.9708
293	family	3	Clostridiaceae1	SUA	rs12341505	G	0.0179338	0.0814503	4.54486e-06	0.0078	0.0049	0.1124	47.3424
294	family	4	Clostridiaceae1	SUA	rs2795528	G	0.0390911	-0.180969	3.80626e-06	0.0007	0.0087	0.9325	35.5223
295	family	5	Clostridiaceae1	SUA	rs2817172	C	0.012392	0.0563367	5.27026e-06	-0.0071	0.0033	0.03125	46.5816
296	family	6	Clostridiaceae1	SUA	rs4723021	T	0.0241944	-0.106376	7.42147e-06	0.0279	0.0053	1.424e-07	48.4364
297	family	7	Clostridiaceae1	SUA	rs550843	T	0.0168383	-0.0734787	7.09119e-06	-0.0069	0.0042	0.1045	48.9891
298	family	8	Clostridiaceae1	SUA	rs56188186	A	0.0217471	0.0967774	8.24444e-06	-0.0162	0.0073	0.02638	44.6419
299	family	9	Clostridiaceae1	SUA	rs62397761	A	0.0136198	0.0615805	9.07706e-06	-0.0056	0.0038	0.1459	47.1358
300	family	10	Clostridiaceae1	SUA	rs7629156	T	0.0136215	-0.0608729	7.89905e-06	0.0031	0.0034	0.3608	50.2424
301	family	11	Clostridiaceae1	SUA	rs881532	A	0.0119011	-0.0533035	7.89662e-06	0.0042	0.0033	0.2037	50.3536
302	family	1	ClostridialesvadinBB60group	SUA	rs10517600	T	0.0139364	0.0626993	6.82768e-06	0.0062	0.0034	0.0693	27.4969
303	family	2	ClostridialesvadinBB60group	SUA	rs10904722	C	0.0147123	-0.0672314	5.04837e-06	0.0013	0.0032	0.6782	30.51
304	family	3	ClostridialesvadinBB60group	SUA	rs118104867	C	0.0455098	0.214464	3.43598e-06	0.0113	0.0081	0.1668	17.3478
305	family	4	ClostridialesvadinBB60group	SUA	rs13409132	A	0.0352154	-0.165419	4.37231e-06	-0.0023	0.0069	0.7348	23.8428
306	family	5	ClostridialesvadinBB60group	SUA	rs17121075	G	0.0172234	0.0769254	7.91417e-06	-0.0005	0.0042	0.8992	27.3071
307	family	6	ClostridialesvadinBB60group	SUA	rs2191834	G	0.0159136	0.0746375	2.50195e-06	-0.0028	0.0034	0.4042	28.606
308	family	7	ClostridialesvadinBB60group	SUA	rs28691777	C	0.0266996	0.137134	6.95697e-07	0.0038	0.0063	0.5446	30.6841
309	family	8	ClostridialesvadinBB60group	SUA	rs34088226	A	0.026924	-0.117807	7.66216e-06	-0.0021	0.0078	0.785	28.0775
310	family	9	ClostridialesvadinBB60group	SUA	rs55682560	C	0.0261319	-0.131519	4.97034e-07	0.0016	0.0073	0.8217	31.6256
311	family	10	ClostridialesvadinBB60group	SUA	rs6588624	G	0.0138147	-0.0662317	1.79287e-06	0.001	0.0032	0.7445	32.0731
312	family	11	ClostridialesvadinBB60group	SUA	rs66714985	A	0.0252447	0.116908	4.85334e-06	-0.0028	0.0047	0.5575	28.2643
313	family	12	ClostridialesvadinBB60group	SUA	rs7226487	A	0.0138701	-0.0643682	3.58282e-06	0.0047	0.0031	0.1336	30.9939
314	family	13	ClostridialesvadinBB60group	SUA	rs7538034	T	0.0165982	-0.078598	2.36706e-06	-0.0004	0.0037	0.9107	31.5285
315	family	14	ClostridialesvadinBB60group	SUA	rs7725895	A	0.0240367	-0.116224	3.94356e-06	-0.0014	0.0043	0.7416	32.3587
316	family	15	ClostridialesvadinBB60group	SUA	rs9305614	G	0.0139053	-0.0665581	1.84789e-06	-0.0006	0.0032	0.8532	32.0188
317	family	16	ClostridialesvadinBB60group	SUA	rs989682	A	0.0155364	0.070194	6.8471e-06	0.005	0.0032	0.1207	27.0745
318	family	1	Coriobacteriaceae	SUA	rs11073596	T	0.0114339	0.0510212	8.14449e-06	-0.0023	0.0037	0.5409	29.9955
319	family	2	Coriobacteriaceae	SUA	rs11250875	T	0.0130939	0.06075	4.82844e-06	-0.004	0.0036	0.2675	31.2929
320	family	3	Coriobacteriaceae	SUA	rs11656361	A	0.017553	0.0773006	8.02017e-06	0.0018	0.0071	0.8001	28.8514
321	family	4	Coriobacteriaceae	SUA	rs12974142	G	0.0177205	0.0789796	8.51232e-06	-0.0102	0.0056	0.06857	29.8598
322	family	5	Coriobacteriaceae	SUA	rs13307134	C	0.0126265	0.0565686	7.79931e-06	0.0007	0.0037	0.8562	30.1114
323	family	6	Coriobacteriaceae	SUA	rs1397793	G	0.0112446	-0.0498855	9.77381e-06	-0.0051	0.0034	0.1345	31.8949
324	family	7	Coriobacteriaceae	SUA	rs1816223	A	0.0129006	-0.0586265	4.84114e-06	0.002	0.0036	0.5724	32.8424
325	family	8	Coriobacteriaceae	SUA	rs240104	T	0.0126849	-0.0603429	1.51603e-06	0.0056	0.0045	0.2163	34.3249
326	family	9	Coriobacteriaceae	SUA	rs2442778	G	0.0258545	-0.116408	9.02703e-06	-0.0016	0.006	0.7911	28.5094
327	family	10	Coriobacteriaceae	SUA	rs3025411	A	0.0209468	0.0926543	8.26912e-06	0.001	0.0095	0.9164	28.0628
328	family	11	Coriobacteriaceae	SUA	rs34739816	G	0.0207666	0.0965017	3.88358e-06	0.0102	0.0072	0.1543	30.3146
329	family	12	Coriobacteriaceae	SUA	rs45480394	T	0.0113307	-0.0504262	9.71448e-06	-0.0037	0.004	0.3479	31.8978
330	family	13	Coriobacteriaceae	SUA	rs4880783	G	0.0125055	0.056503	5.89507e-06	-0.0048	0.0035	0.166	30.5051
331	family	14	Coriobacteriaceae	SUA	rs60426889	T	0.0113799	-0.0504218	8.68522e-06	0.0079	0.0039	0.04324	31.9959
332	family	15	Coriobacteriaceae	SUA	rs67561917	A	0.0154113	-0.0714367	5.39129e-06	-0.0019	0.0052	0.7116	33.1924
333	family	16	Coriobacteriaceae	SUA	rs719099	A	0.0155815	0.0778402	5.43317e-07	-0.0011	0.0043	0.797	33.5952
334	family	17	Coriobacteriaceae	SUA	rs7540303	C	0.0109062	0.0483227	9.62148e-06	0.0012	0.0031	0.6956	29.9356
335	family	18	Coriobacteriaceae	SUA	rs7898585	T	0.0164186	0.0731501	5.24671e-06	0.0006	0.0043	0.8849	30.0956
336	family	19	Coriobacteriaceae	SUA	rs8010111	G	0.0229286	-0.103377	6.89624e-06	0.0129	0.0068	0.05798	31.0248
337	family	1	Defluviitaleaceae	SUA	rs112893842	T	0.0232545	0.110761	2.75032e-06	0.0012	0.0043	0.7809	33.964
338	family	2	Defluviitaleaceae	SUA	rs1582238	T	0.0167061	0.0801923	1.692e-06	0.0024	0.0035	0.4979	33.7659
339	family	3	Defluviitaleaceae	SUA	rs17051335	C	0.0292201	-0.134314	4.58117e-06	0.001	0.0067	0.8774	35.9848
340	family	4	Defluviitaleaceae	SUA	rs1908593	T	0.0156601	0.070223	7.859e-06	0.0047	0.0033	0.1544	32.0845
341	family	5	Defluviitaleaceae	SUA	rs4344384	G	0.0156121	0.0708803	5.86011e-06	-0.0033	0.0031	0.2916	32.4561
342	family	6	Defluviitaleaceae	SUA	rs4677103	A	0.0197033	0.0977203	9.42189e-07	-0.0021	0.0054	0.6968	34.8185
343	family	7	Defluviitaleaceae	SUA	rs540220	T	0.0289814	-0.123954	9.48137e-06	-0.0013	0.0058	0.8178	33.0869
344	family	8	Defluviitaleaceae	SUA	rs55658617	T	0.0361845	0.177314	1.40608e-06	-0.0034	0.0088	0.6993	31.2552
345	family	9	Defluviitaleaceae	SUA	rs6952956	T	0.0241731	-0.107889	8.02235e-06	-0.0053	0.0056	0.3395	34.8936
346	family	10	Defluviitaleaceae	SUA	rs72731813	C	0.0293415	-0.149751	2.75777e-07	0.0188	0.0073	0.009611	39.5687
347	family	11	Defluviitaleaceae	SUA	rs9608282	T	0.0299429	0.139014	4.60831e-06	0.0068	0.0066	0.3072	32.1397
348	family	12	Defluviitaleaceae	SUA	rs9725395	A	0.0295185	-0.138357	3.4137e-06	0.0124	0.0068	0.0668	36.7265
349	family	1	Desulfovibrionaceae	SUA	rs112381107	C	0.0456962	0.211435	2.81875e-06	0.0007	0.0067	0.9206	26.0066
350	family	2	Desulfovibrionaceae	SUA	rs11599763	T	0.0117493	-0.0555931	2.49704e-06	-0.0022	0.0034	0.5279	54.8839
351	family	3	Desulfovibrionaceae	SUA	rs17791387	A	0.0154381	-0.0729251	2.09678e-06	0.005	0.0044	0.2539	54.6196
352	family	4	Desulfovibrionaceae	SUA	rs2692012	A	0.0253568	0.114231	1.5639e-06	0.0077	0.0087	0.3748	44.9217
353	family	5	Desulfovibrionaceae	SUA	rs2838334	G	0.012423	0.0571419	3.82375e-06	0.0037	0.0035	0.2834	49.4623
354	family	6	Desulfovibrionaceae	SUA	rs3935584	C	0.0115757	-0.0525838	6.78137e-06	0.0042	0.0035	0.2276	52.6135
355	family	7	Desulfovibrionaceae	SUA	rs4506934	C	0.020138	-0.0943381	3.16043e-06	-0.0053	0.0052	0.3091	54.1337
356	family	8	Desulfovibrionaceae	SUA	rs6058181	C	0.0166111	0.0834742	2.69912e-07	-0.0029	0.0048	0.5519	53.7106
357	family	9	Desulfovibrionaceae	SUA	rs62020470	A	0.0129469	-0.0574127	7.37851e-06	0.0001	0.0035	0.9808	51.3226
358	family	10	Desulfovibrionaceae	SUA	rs72647048	T	0.017089	-0.0770089	9.60885e-06	-0.0016	0.0045	0.7252	52.1827
359	family	11	Desulfovibrionaceae	SUA	rs9928243	C	0.0117819	-0.0541732	4.48478e-06	-0.0111	0.0031	0.0004179	53.2793
360	family	1	Enterobacteriaceae	SUA	rs11026530	T	0.0186379	0.0822408	9.42684e-06	0.0062	0.0041	0.1316	70.3341
361	family	2	Enterobacteriaceae	SUA	rs2374342	C	0.0126195	0.0582927	4.51618e-06	-0.0028	0.0032	0.3859	73.7492
362	family	3	Enterobacteriaceae	SUA	rs35673018	G	0.0202934	0.0899642	7.63109e-06	0.002	0.007	0.7768	70.2138
363	family	4	Enterobacteriaceae	SUA	rs504442	T	0.0189479	0.084159	5.17092e-06	-0.0069	0.005	0.1686	71.032
364	family	5	Enterobacteriaceae	SUA	rs62210023	A	0.0130125	0.0606754	3.13163e-06	0.0019	0.0037	0.6004	74.2374
365	family	6	Enterobacteriaceae	SUA	rs78143293	A	0.0170415	-0.0848521	1.19564e-06	-0.0031	0.0046	0.5028	86.2817
366	family	7	Enterobacteriaceae	SUA	rs79757635	C	0.0171286	0.0758597	9.31857e-06	-0.0005	0.0058	0.9253	70.4028
367	family	1	Erysipelotrichaceae	SUA	rs1074800	A	0.010887	0.0492438	6.14583e-06	0.0004	0.0033	0.9089	44.7746
368	family	2	Erysipelotrichaceae	SUA	rs10781552	C	0.0116074	-0.0552212	2.33114e-06	0.0016	0.0034	0.6448	50.4802
369	family	3	Erysipelotrichaceae	SUA	rs17530232	A	0.0224648	0.10305	2.79123e-06	0.0028	0.0083	0.7364	43.8132
370	family	4	Erysipelotrichaceae	SUA	rs1884466	C	0.0106939	-0.0475363	9.52701e-06	0.0027	0.0032	0.3926	47.5957
371	family	5	Erysipelotrichaceae	SUA	rs2300774	G	0.0106784	0.0524152	8.95466e-07	0.0041	0.0032	0.206	49.0409
372	family	6	Erysipelotrichaceae	SUA	rs290833	T	0.0111376	-0.0497374	8.029e-06	0.0066	0.0033	0.04883	47.2886
373	family	7	Erysipelotrichaceae	SUA	rs35161940	T	0.0167641	-0.0806041	1.8451e-06	-0.0013	0.0055	0.8086	51.6219
374	family	8	Erysipelotrichaceae	SUA	rs4078432	C	0.0133764	-0.0608929	4.23104e-06	0.0009	0.004	0.8191	48.2346
375	family	9	Erysipelotrichaceae	SUA	rs56970041	T	0.0164471	0.0724144	5.40344e-06	0.0015	0.0045	0.7416	44.1667
376	family	10	Erysipelotrichaceae	SUA	rs62504403	C	0.0127883	0.0681159	1.12265e-07	-0.0003	0.0045	0.9543	51.129
377	family	11	Erysipelotrichaceae	SUA	rs7234058	T	0.0194091	-0.0945759	9.12341e-07	-0.004	0.0066	0.5392	50.441
378	family	12	Erysipelotrichaceae	SUA	rs7826267	T	0.0199131	-0.0839071	9.28449e-06	-0.0199	0.0079	0.01152	44.2934
379	family	13	Erysipelotrichaceae	SUA	rs8003149	C	0.0116888	0.0538798	4.08475e-06	-0.0014	0.0033	0.6753	46.1589
380	family	1	FamilyXI	SUA	rs10759623	C	0.032151	-0.162115	5.78312e-07	-0.0014	0.0037	0.7012	38.3228
381	family	2	FamilyXI	SUA	rs11547158	A	0.0372795	-0.177599	2.70219e-06	0.0024	0.0055	0.6597	35.9373
382	family	3	FamilyXI	SUA	rs17379710	T	0.0252125	-0.116383	3.97107e-06	-0.0053	0.0031	0.08677	34.8645
383	family	4	FamilyXI	SUA	rs2155352	A	0.0302319	-0.150538	6.63432e-07	-0.0033	0.0043	0.4375	37.7768
384	family	5	FamilyXI	SUA	rs2156611	T	0.0251099	-0.112486	9.42661e-06	0.0051	0.0031	0.09531	33.7612
385	family	6	FamilyXI	SUA	rs3733511	A	0.0274718	0.128253	3.38554e-06	-0.0039	0.0036	0.2728	29.8887
386	family	7	FamilyXI	SUA	rs488164	T	0.025516	0.117998	4.79785e-06	0.0026	0.0032	0.4086	29.5972
387	family	8	FamilyXI	SUA	rs697771	A	0.0251491	-0.117677	3.19372e-06	0.003	0.0031	0.3369	35.353
388	family	1	FamilyXIII	SUA	rs10404377	C	0.011165	-0.0503183	6.99027e-06	0.002	0.0037	0.589	49.5275
389	family	2	FamilyXIII	SUA	rs118170811	A	0.0317112	0.151619	1.80357e-06	-0.0172	0.0092	0.06015	37.1368
390	family	3	FamilyXIII	SUA	rs12904405	A	0.0192688	-0.0851896	7.67412e-06	0.0024	0.0052	0.6462	49.0935
391	family	4	FamilyXIII	SUA	rs13142827	T	0.0137033	-0.0632508	2.69451e-06	-0.0011	0.0041	0.7961	50.7649
392	family	5	FamilyXIII	SUA	rs1887048	G	0.0129602	0.0579979	9.65391e-06	-0.0018	0.0039	0.6543	46.4875
393	family	6	FamilyXIII	SUA	rs3098182	G	0.011014	0.0508511	4.04024e-06	0.005	0.0032	0.1182	47.9258
394	family	7	FamilyXIII	SUA	rs4293737	A	0.0271305	-0.112091	8.38485e-06	0.0086	0.0079	0.2785	27.3248
395	family	8	FamilyXIII	SUA	rs482905	G	0.012717	0.0596528	3.72345e-06	-0.0015	0.0034	0.6729	48.6717
396	family	9	FamilyXIII	SUA	rs6501525	A	0.0115587	0.0561559	1.23726e-06	-0.0069	0.0039	0.07743	49.6016
397	family	10	FamilyXIII	SUA	rs66753613	G	0.0144251	0.0651136	8.08288e-06	-0.0005	0.0049	0.919	46.2189
398	family	11	FamilyXIII	SUA	rs6797051	C	0.0171364	-0.0805984	4.89281e-06	0.0005	0.0049	0.9128	52.4766
399	family	12	FamilyXIII	SUA	rs7514702	T	0.0141626	-0.0663236	3.91642e-06	0.0071	0.0036	0.04881	52.2423
400	family	1	Lachnospiraceae	SUA	rs10402491	C	0.014851	0.0661701	7.58351e-06	0.0028	0.0041	0.4997	34.2708
401	family	2	Lachnospiraceae	SUA	rs11139361	T	0.0110503	0.0494463	4.26262e-06	-0.002	0.0033	0.54	34.4111
402	family	3	Lachnospiraceae	SUA	rs112040820	A	0.0117086	0.0549584	2.41836e-06	-0.0032	0.0041	0.4406	35.1867
403	family	4	Lachnospiraceae	SUA	rs11841382	G	0.017462	-0.0718128	9.57773e-06	-0.0063	0.0043	0.1416	33.7088
404	family	5	Lachnospiraceae	SUA	rs11979110	T	0.0105069	-0.0500924	1.81843e-06	-0.0063	0.0031	0.04296	39.254
405	family	6	Lachnospiraceae	SUA	rs1205443	A	0.0112157	0.0501415	7.28844e-06	0.0012	0.0034	0.7211	33.8386
406	family	7	Lachnospiraceae	SUA	rs12760724	A	0.0107934	-0.0484566	7.26734e-06	-0.0004	0.0031	0.8878	36.8944
407	family	8	Lachnospiraceae	SUA	rs13005175	A	0.0218395	0.0993483	8.37071e-06	0.0049	0.007	0.4852	33.5085
408	family	9	Lachnospiraceae	SUA	rs146660815	T	0.0476778	-0.215114	6.53238e-06	0.0213	0.0099	0.03213	18.0936
409	family	10	Lachnospiraceae	SUA	rs2159863	A	0.0128742	-0.0585831	3.69557e-06	-0.2118	0.0039	1e-200	37.4111
410	family	11	Lachnospiraceae	SUA	rs2910921	T	0.035832	0.160302	8.41974e-06	-0.0004	0.0065	0.9456	20.0379
411	family	12	Lachnospiraceae	SUA	rs3127230	C	0.0112201	-0.0503537	6.20325e-06	0.0012	0.0034	0.735	36.8806
412	family	13	Lachnospiraceae	SUA	rs35524804	T	0.0125216	-0.0607481	2.44999e-06	-0.0011	0.0046	0.8167	39.4577
413	family	14	Lachnospiraceae	SUA	rs7359994	T	0.0112482	-0.0503142	5.35899e-06	0.0009	0.0036	0.8045	36.7558
414	family	15	Lachnospiraceae	SUA	rs79086868	T	0.0164472	0.0776723	3.01422e-06	0.0033	0.0057	0.5584	35.4039
415	family	16	Lachnospiraceae	SUA	rs959845	C	0.0107801	-0.0493666	5.1695e-06	0.002	0.004	0.6162	37.1745
416	family	17	Lachnospiraceae	SUA	rs9929145	G	0.0245233	-0.125721	2.83594e-07	0.0181	0.0079	0.02138	39.4549
417	family	1	Lactobacillaceae	SUA	rs11674854	C	0.0175267	-0.0830224	2.59545e-06	0.0054	0.0035	0.1224	34.1806
418	family	2	Lactobacillaceae	SUA	rs1530559	G	0.0176921	0.0772453	9.65254e-06	-0.015	0.0045	0.0009431	28.2158
419	family	3	Lactobacillaceae	SUA	rs16861661	G	0.0379293	-0.193287	2.70131e-07	-0.0042	0.0056	0.454	33.1682
420	family	4	Lactobacillaceae	SUA	rs6092148	G	0.0170576	-0.0772136	6.65966e-06	-0.0081	0.0032	0.01169	33.1693
421	family	5	Lactobacillaceae	SUA	rs62314653	C	0.0392269	0.177082	6.5919e-06	0.0061	0.0067	0.3628	27.3817
422	family	6	Lactobacillaceae	SUA	rs7399658	G	0.0220312	-0.10457	4.4209e-06	-0.0036	0.0042	0.3938	34.1488
423	family	7	Lactobacillaceae	SUA	rs74599091	A	0.0425039	0.191613	7.69522e-06	0.02	0.009	0.02597	24.6329
424	family	8	Lactobacillaceae	SUA	rs768253	T	0.0170604	-0.0792344	3.60763e-06	-0.0025	0.0031	0.4059	34.2017
425	family	9	Lactobacillaceae	SUA	rs77478751	A	0.0473566	-0.219178	5.95946e-06	-0.0192	0.0109	0.07844	25.0991
426	family	10	Lactobacillaceae	SUA	rs820999	T	0.0170151	-0.0758291	8.88562e-06	-0.0037	0.0032	0.2504	32.7515
427	family	11	Lactobacillaceae	SUA	rs921925	A	0.0201687	0.0999419	5.77195e-07	-0.0012	0.0038	0.7515	32.5246
428	family	12	Lactobacillaceae	SUA	rs9345899	A	0.0278946	-0.124042	9.4459e-06	0.0071	0.0054	0.1872	31.65
429	family	1	Methanobacteriaceae	SUA	rs10202904	T	0.0235357	-0.121754	3.0143e-07	0.0051	0.0034	0.1276	30.808
430	family	2	Methanobacteriaceae	SUA	rs10424197	G	0.0247517	-0.111274	9.27887e-06	-0.0073	0.0033	0.02799	26.5341
431	family	3	Methanobacteriaceae	SUA	rs4257531	G	0.0364959	0.164498	7.44344e-06	0.0031	0.0059	0.5957	21.0583
432	family	4	Methanobacteriaceae	SUA	rs4753222	A	0.0250524	0.111056	7.44842e-06	-0.007	0.0036	0.05459	22.5968
433	family	5	Methanobacteriaceae	SUA	rs56131665	G	0.039298	0.178661	6.17992e-06	0.0016	0.0061	0.7968	22.6915
434	family	6	Methanobacteriaceae	SUA	rs6508769	T	0.0344519	0.153519	8.22529e-06	0.0036	0.0047	0.4407	21.4022
435	family	7	Methanobacteriaceae	SUA	rs6776814	T	0.0411825	-0.199566	1.63062e-06	-0.003	0.0063	0.636	27.573
436	family	8	Methanobacteriaceae	SUA	rs73068003	G	0.0351803	-0.15814	8.44583e-06	-0.0004	0.0046	0.9318	26.5107
437	family	9	Methanobacteriaceae	SUA	rs73457410	A	0.0436695	0.21534	1.40855e-06	-0.0098	0.0053	0.06278	24.1494
438	family	10	Methanobacteriaceae	SUA	rs75208022	C	0.048763	-0.227245	5.92103e-06	0.0024	0.0067	0.7227	25.7685
439	family	11	Methanobacteriaceae	SUA	rs894996	C	0.0449076	0.216999	1.87557e-06	-0.0053	0.0061	0.3873	24.0222
440	family	1	Oxalobacteraceae	SUA	rs111966731	T	0.0445746	0.204031	4.56318e-06	-0.0003	0.0076	0.9725	20.0498
441	family	2	Oxalobacteraceae	SUA	rs11246212	T	0.0291797	0.13607	4.50836e-06	-0.0027	0.0043	0.5367	22.1987
442	family	3	Oxalobacteraceae	SUA	rs12002250	A	0.044523	0.196145	5.53202e-06	0.0058	0.0079	0.4622	20.1477
443	family	4	Oxalobacteraceae	SUA	rs1569853	T	0.0281704	-0.140043	7.45179e-07	-0.0025	0.0052	0.6289	26.7212
444	family	5	Oxalobacteraceae	SUA	rs17138946	G	0.0430248	-0.189444	8.09008e-06	0.0076	0.0075	0.3113	23.0032
445	family	6	Oxalobacteraceae	SUA	rs36057338	G	0.0398742	0.181604	6.25787e-06	-0.0046	0.0061	0.4455	20.8065
446	family	7	Oxalobacteraceae	SUA	rs4428215	G	0.0230053	0.12561	4.87931e-08	-0.0014	0.0034	0.6951	25.7659
447	family	8	Oxalobacteraceae	SUA	rs561239	A	0.0236769	0.105525	7.1938e-06	0.0038	0.0042	0.3637	20.9687
448	family	9	Oxalobacteraceae	SUA	rs6000536	C	0.0241355	-0.118383	7.38718e-07	0.0016	0.0045	0.7258	26.7611
449	family	10	Oxalobacteraceae	SUA	rs62435498	C	0.0400608	0.181521	7.45831e-06	-0.0017	0.0079	0.8268	20.807
450	family	11	Oxalobacteraceae	SUA	rs736744	C	0.0200648	0.105642	1.49416e-07	0.0021	0.0034	0.5263	24.9231
451	family	12	Oxalobacteraceae	SUA	rs7993559	C	0.0201114	0.0921059	5.03729e-06	0.0014	0.0034	0.6864	21.5048
452	family	13	Oxalobacteraceae	SUA	rs80330081	A	0.0423688	-0.18756	6.63998e-06	-0.002	0.0074	0.7863	22.8933
453	family	14	Oxalobacteraceae	SUA	rs934049	G	0.0238636	0.109751	4.21147e-06	0.0072	0.0048	0.1325	21.5
454	family	1	Pasteurellaceae	SUA	rs10965428	C	0.0258219	-0.119902	4.29151e-06	-0.0053	0.0058	0.3608	28.5968
455	family	2	Pasteurellaceae	SUA	rs111582866	G	0.0256403	-0.113957	7.06627e-06	-0.0029	0.0064	0.6532	26.9364
456	family	3	Pasteurellaceae	SUA	rs12050685	A	0.015239	-0.0670948	9.18513e-06	0.0134	0.0036	0.0001684	27.8294
457	family	4	Pasteurellaceae	SUA	rs16970009	A	0.0429572	0.187381	7.31531e-06	0.0035	0.0066	0.5947	17.4146
458	family	5	Pasteurellaceae	SUA	rs35510	A	0.0264958	0.122729	4.01576e-06	0.0102	0.0062	0.1013	25.5395
459	family	6	Pasteurellaceae	SUA	rs4822728	T	0.0149032	0.0685479	4.71847e-06	0.0066	0.0032	0.03718	26.4933
460	family	7	Pasteurellaceae	SUA	rs6972479	A	0.0175366	-0.0781862	7.74817e-06	-0.0032	0.0044	0.4601	27.0249
461	family	8	Pasteurellaceae	SUA	rs7115142	G	0.0149659	-0.0678157	5.96869e-06	0.0027	0.0032	0.4038	28.6717
462	family	9	Pasteurellaceae	SUA	rs72756943	G	0.0303029	0.13988	3.35218e-06	-0.0103	0.0077	0.1778	24.4253
463	family	10	Pasteurellaceae	SUA	rs73139353	A	0.0484634	-0.222573	8.71314e-06	0.0036	0.0098	0.7087	19.4472
464	family	11	Pasteurellaceae	SUA	rs76022354	C	0.0500406	0.24289	1.82858e-06	-0.0041	0.0074	0.5787	16.8376
465	family	12	Pasteurellaceae	SUA	rs78909003	T	0.0498372	-0.241159	2.04893e-06	-0.0042	0.0092	0.6431	19.5512
466	family	13	Pasteurellaceae	SUA	rs8125536	T	0.0150666	-0.066438	9.93246e-06	0.0072	0.0032	0.02327	27.8128
467	family	14	Pasteurellaceae	SUA	rs9382510	C	0.0169965	-0.0881865	2.476e-07	0.0006	0.0036	0.8608	33.0338
468	family	15	Pasteurellaceae	SUA	rs9895850	T	0.041017	-0.176406	9.08251e-06	-0.014	0.0063	0.02623	19.55
469	family	16	Pasteurellaceae	SUA	rs9938097	T	0.0158024	-0.0710386	8.22604e-06	0.0011	0.0036	0.7565	28.4261
470	family	1	Peptococcaceae	SUA	rs117452796	A	0.0549569	-0.257982	3.15296e-06	-0.0002	0.0085	0.981	28.3998
471	family	2	Peptococcaceae	SUA	rs11787651	A	0.0288764	0.128888	8.28975e-06	-0.0004	0.0084	0.9588	42.382
472	family	3	Peptococcaceae	SUA	rs12144792	C	0.0141246	0.064399	5.82242e-06	0.0068	0.0035	0.05472	45.0393
473	family	4	Peptococcaceae	SUA	rs12634826	T	0.0150931	-0.0739885	1.01109e-06	0.001	0.0046	0.8222	52.2361
474	family	5	Peptococcaceae	SUA	rs12992764	T	0.0141137	0.0684213	1.46158e-06	-0.0033	0.0034	0.333	47.0973
475	family	6	Peptococcaceae	SUA	rs150600492	A	0.0289757	0.135774	2.31305e-06	-0.0169	0.0078	0.02958	44.0065
476	family	7	Peptococcaceae	SUA	rs35703006	G	0.0164355	0.0812655	4.94775e-07	0.0018	0.0037	0.6184	48.6389
477	family	8	Peptococcaceae	SUA	rs4990837	A	0.0185869	0.0910387	1.74194e-06	-0.0017	0.004	0.6697	48.2122
478	family	9	Peptococcaceae	SUA	rs75430375	C	0.0317498	-0.147941	3.40849e-06	-0.0131	0.0078	0.09478	44.6993
479	family	10	Peptococcaceae	SUA	rs75898026	A	0.0173541	-0.0821779	2.0221e-06	-0.0039	0.0051	0.445	50.5307
480	family	1	Peptostreptococcaceae	SUA	rs10805326	G	0.012276	0.0566637	4.03396e-06	-0.0029	0.0047	0.5307	37.5186
481	family	2	Peptostreptococcaceae	SUA	rs117020988	C	0.0372126	0.182411	1.02794e-06	0.0132	0.0084	0.1163	25.3096
482	family	3	Peptostreptococcaceae	SUA	rs12377846	C	0.0511627	-0.252	7.26254e-07	0.0112	0.0109	0.3067	21.5262
483	family	4	Peptostreptococcaceae	SUA	rs12986312	T	0.0125947	0.0571818	5.76718e-06	0.0054	0.0038	0.156	36.8182
484	family	5	Peptostreptococcaceae	SUA	rs1467258	G	0.0162321	0.072584	7.89804e-06	-0.0005	0.0044	0.9009	35.8249
485	family	6	Peptostreptococcaceae	SUA	rs1520207	C	0.0112476	0.0525658	3.16548e-06	0.0033	0.0031	0.2837	37.9641
486	family	7	Peptostreptococcaceae	SUA	rs4692811	C	0.0126913	0.0642075	4.21123e-07	0.0042	0.0034	0.2079	40.968
487	family	8	Peptostreptococcaceae	SUA	rs483392	A	0.0112252	-0.0546273	1.12165e-06	-0.0003	0.0032	0.9305	42.6033
488	family	9	Peptostreptococcaceae	SUA	rs59865771	C	0.0127192	-0.0573764	7.69029e-06	-0.0042	0.0037	0.2623	39.3816
489	family	10	Peptostreptococcaceae	SUA	rs59987323	C	0.011443	-0.0537078	2.70082e-06	-0.0012	0.0046	0.7964	40.4613
490	family	11	Peptostreptococcaceae	SUA	rs61841503	G	0.0161331	0.0919658	9.8012e-09	-0.0055	0.005	0.2648	44.8022
491	family	12	Peptostreptococcaceae	SUA	rs6721459	A	0.0111975	0.0509823	5.07756e-06	0.0028	0.0031	0.3605	37.0277
492	family	13	Peptostreptococcaceae	SUA	rs76982728	T	0.0266923	0.124203	3.24058e-06	-0.0034	0.0055	0.5386	31.2929
493	family	14	Peptostreptococcaceae	SUA	rs77540684	T	0.0245638	0.106725	8.13712e-06	-0.0002	0.0065	0.9756	32.3323
494	family	15	Peptostreptococcaceae	SUA	rs9573937	A	0.0142907	-0.0693637	1.70589e-06	0.004	0.0038	0.3007	42.507
495	family	1	Porphyromonadaceae	SUA	rs10762312	G	0.0118814	-0.052368	8.70354e-06	0.0013	0.0034	0.6936	50.873
496	family	2	Porphyromonadaceae	SUA	rs10858364	G	0.012085	0.055316	4.31063e-06	-0.0038	0.0053	0.4671	49.4083
497	family	3	Porphyromonadaceae	SUA	rs12486680	A	0.0218573	0.0984639	4.29086e-06	0.0046	0.008	0.5681	47.3504
498	family	4	Porphyromonadaceae	SUA	rs17065783	A	0.0122235	-0.059133	1.79351e-06	0.002	0.0037	0.5858	56.0039
499	family	5	Porphyromonadaceae	SUA	rs1980561	A	0.0109284	-0.0485289	8.94542e-06	0.001	0.0032	0.7616	51.2666
500	family	6	Porphyromonadaceae	SUA	rs2675411	A	0.0121277	0.0570036	3.44741e-06	-0.0007	0.0034	0.8273	50.6869
501	family	7	Porphyromonadaceae	SUA	rs35233670	T	0.010602	-0.0473576	7.90987e-06	0.0002	0.0032	0.9518	51.5734
502	family	8	Porphyromonadaceae	SUA	rs35961441	A	0.0207306	0.0915257	8.37393e-06	0.0134	0.0069	0.05313	45.3952
503	family	9	Porphyromonadaceae	SUA	rs60884758	C	0.013939	-0.0705762	2.65875e-07	-0.0038	0.0039	0.33	58.6876
504	family	10	Porphyromonadaceae	SUA	rs6953849	A	0.0150724	0.0718149	2.4448e-06	0.0006	0.0047	0.8896	51.3546
505	family	11	Porphyromonadaceae	SUA	rs7330827	T	0.0237355	-0.103842	8.04891e-06	-0.0049	0.0075	0.5175	44.2815
506	family	12	Porphyromonadaceae	SUA	rs864093	A	0.0117499	-0.0527939	9.598e-06	0.0024	0.0033	0.476	51.8902
507	family	1	Prevotellaceae	SUA	rs12057990	C	0.0132268	0.0589878	8.9748e-06	0.0059	0.0035	0.08858	34.8679
508	family	2	Prevotellaceae	SUA	rs12118202	T	0.0147265	-0.0751986	5.54234e-07	0.0057	0.004	0.1573	43.1661
509	family	3	Prevotellaceae	SUA	rs13069367	A	0.0119687	-0.0539768	7.39489e-06	0.007	0.0033	0.03046	37.941
510	family	4	Prevotellaceae	SUA	rs148376875	T	0.0179163	0.084515	2.08029e-06	-0.0064	0.0063	0.3029	36.0435
511	family	5	Prevotellaceae	SUA	rs2206482	T	0.0117486	-0.0569105	1.30377e-06	-0.0005	0.0032	0.8694	40.7867
512	family	6	Prevotellaceae	SUA	rs2278540	G	0.0123265	0.0554249	8.43592e-06	0.0018	0.0033	0.587	35.1189
513	family	7	Prevotellaceae	SUA	rs3758087	T	0.0124655	0.0564199	8.60581e-06	-0.024	0.0034	1.914e-12	35.3711
514	family	8	Prevotellaceae	SUA	rs3860225	A	0.0167936	0.083936	5.49682e-07	-0.0015	0.004	0.7013	38.8973
515	family	9	Prevotellaceae	SUA	rs4493272	T	0.0118027	-0.0604992	3.02312e-07	0.0003	0.0031	0.9356	43.3347
516	family	10	Prevotellaceae	SUA	rs4685827	T	0.0145407	-0.0679529	2.77192e-06	-0.0026	0.0039	0.5058	39.374
517	family	11	Prevotellaceae	SUA	rs7252711	A	0.0161926	-0.0740876	5.56586e-06	0.0028	0.004	0.4954	38.1086
518	family	12	Prevotellaceae	SUA	rs7975087	C	0.0135454	-0.0601448	7.59459e-06	0.0058	0.0035	0.09753	37.3492
519	family	13	Prevotellaceae	SUA	rs912860	G	0.0483124	-0.229046	9.2992e-07	-0.0161	0.0072	0.02658	19.985
520	family	14	Prevotellaceae	SUA	rs9586501	G	0.0127329	0.0592681	2.58988e-06	0.0026	0.0036	0.4692	36.3313
521	family	15	Prevotellaceae	SUA	rs9958960	G	0.0173611	-0.0914807	1.06324e-07	-0.002	0.005	0.6946	43.4152
522	family	1	Rhodospirillaceae	SUA	rs1035406	G	0.0250863	-0.11354	5.84451e-06	-0.0046	0.0045	0.3036	31.148
523	family	2	Rhodospirillaceae	SUA	rs11591293	G	0.0158724	0.0743184	2.67148e-06	0.0025	0.0037	0.5076	29.1844
524	family	3	Rhodospirillaceae	SUA	rs1549633	A	0.0218634	0.0999312	4.70392e-06	-0.0051	0.0041	0.2052	27.6444
525	family	4	Rhodospirillaceae	SUA	rs1923415	A	0.0227326	-0.0999238	9.63701e-06	-0.0036	0.0051	0.4812	30.2429
526	family	5	Rhodospirillaceae	SUA	rs3754624	C	0.0200064	0.0971389	1.7148e-06	-0.0022	0.0037	0.5563	30.1936
527	family	6	Rhodospirillaceae	SUA	rs4278423	T	0.0235725	0.107529	3.12021e-06	-0.0009	0.0044	0.8303	28.4754
528	family	7	Rhodospirillaceae	SUA	rs55876211	C	0.0196395	-0.0911851	2.86679e-06	0.0022	0.0039	0.5701	32.0092
529	family	8	Rhodospirillaceae	SUA	rs61933850	G	0.0360647	0.164808	7.22582e-06	0.004	0.0093	0.664	25.3955
530	family	9	Rhodospirillaceae	SUA	rs6679026	T	0.0251088	0.111984	9.94679e-06	-0.0014	0.006	0.8149	27.8673
531	family	10	Rhodospirillaceae	SUA	rs7001029	C	0.0261324	0.117366	5.3475e-06	-0.0131	0.006	0.0291	27.2511
532	family	11	Rhodospirillaceae	SUA	rs72714493	A	0.0180791	0.0816858	7.34924e-06	0.0022	0.004	0.5823	28.212
533	family	12	Rhodospirillaceae	SUA	rs74354280	C	0.0204907	-0.0911896	6.67295e-06	-0.0014	0.0039	0.7251	30.6355
534	family	13	Rhodospirillaceae	SUA	rs76784716	A	0.0285767	0.136049	1.48988e-06	-0.0212	0.007	0.002491	29.6428
535	family	14	Rhodospirillaceae	SUA	rs9813022	A	0.0163583	-0.0842444	2.53124e-07	0.0056	0.0033	0.08639	35.6874
536	family	1	Rikenellaceae	SUA	rs10217435	C	0.0197506	-0.0883756	6.5076e-06	0.0047	0.0058	0.4092	29.2325
537	family	2	Rikenellaceae	SUA	rs10832801	A	0.0122666	-0.0534763	7.50417e-06	-0.0022	0.0037	0.5597	28.0798
538	family	3	Rikenellaceae	SUA	rs1939881	G	0.0206213	-0.105589	5.64373e-07	0.0026	0.0049	0.5876	33.377
539	family	4	Rikenellaceae	SUA	rs2447496	G	0.0121904	-0.0549203	6.0861e-06	-0.0074	0.0037	0.04733	29.0483
540	family	5	Rikenellaceae	SUA	rs2833282	G	0.0156966	0.0711137	4.31106e-06	0.0006	0.0049	0.9061	27.6601
541	family	6	Rikenellaceae	SUA	rs35909684	A	0.0191539	-0.0850181	7.09826e-06	0.005	0.0059	0.3964	28.8999
542	family	7	Rikenellaceae	SUA	rs36021379	A	0.0144903	-0.0656005	7.1952e-06	-0.0011	0.005	0.8201	29.1948
543	family	8	Rikenellaceae	SUA	rs4264350	T	0.0108555	-0.0526393	1.34832e-06	0.0048	0.0032	0.1271	31.7528
544	family	9	Rikenellaceae	SUA	rs59663348	G	0.0125048	0.0570915	6.12244e-06	0.0008	0.0036	0.8297	27.8647
545	family	10	Rikenellaceae	SUA	rs62532512	C	0.0107399	-0.0504257	2.76426e-06	-0.0071	0.0032	0.02652	30.7151
546	family	11	Rikenellaceae	SUA	rs6744030	C	0.0157103	0.0696747	9.31514e-06	-0.0012	0.0049	0.8105	27.0051
547	family	12	Rikenellaceae	SUA	rs67705352	T	0.0110534	-0.0549688	6.57556e-07	0.0024	0.0034	0.4855	32.5996
548	family	13	Rikenellaceae	SUA	rs6837275	A	0.011887	0.0570355	1.447e-06	-0.0016	0.0034	0.6396	28.8142
549	family	14	Rikenellaceae	SUA	rs7242694	C	0.0134882	-0.0618674	5.80709e-06	-0.0014	0.0039	0.7263	29.5914
550	family	15	Rikenellaceae	SUA	rs74474130	T	0.0295688	0.137747	3.61378e-06	-0.0162	0.0108	0.1329	22.2277
551	family	16	Rikenellaceae	SUA	rs77885767	C	0.0336482	-0.156209	2.84694e-06	0.0005	0.008	0.9455	21.3002
552	family	17	Rikenellaceae	SUA	rs7832304	T	0.016063	-0.0724262	8.70919e-06	-0.0041	0.005	0.4107	28.8364
553	family	18	Rikenellaceae	SUA	rs8130320	A	0.0106843	-0.048924	4.72745e-06	0.0016	0.0031	0.6093	29.9377
554	family	19	Rikenellaceae	SUA	rs9389714	C	0.0143416	-0.0636841	8.79066e-06	-0.0059	0.0037	0.1151	29.004
555	family	20	Rikenellaceae	SUA	rs9578457	G	0.0315848	-0.141478	3.99449e-06	0.0034	0.0083	0.6816	21.5635
556	family	21	Rikenellaceae	SUA	rs9603208	G	0.0159596	0.0821173	1.91801e-07	-0.0078	0.004	0.05128	31.2584
557	family	1	Ruminococcaceae	SUA	rs10093275	C	0.011677	0.0534595	5.35228e-06	0.0028	0.0034	0.4201	59.8302
558	family	2	Ruminococcaceae	SUA	rs10166469	T	0.0120209	-0.053336	8.5216e-06	-0.0039	0.0037	0.2862	61.9453
559	family	3	Ruminococcaceae	SUA	rs1158100	A	0.0109865	-0.0490539	8.60858e-06	0.0021	0.0034	0.542	62.3796
560	family	4	Ruminococcaceae	SUA	rs1612733	T	0.0238006	0.108708	4.22436e-06	-0.0099	0.009	0.2683	53.8115
561	family	5	Ruminococcaceae	SUA	rs17376049	T	0.0172114	0.0848534	7.29619e-07	-0.0089	0.0056	0.114	64.2462
562	family	6	Ruminococcaceae	SUA	rs2113833	T	0.0355009	0.169146	1.14466e-06	-0.0066	0.006	0.2669	28.2461
563	family	7	Ruminococcaceae	SUA	rs3009418	C	0.0210123	0.0927607	8.69024e-06	0.0227	0.0072	0.001565	54.5329
564	family	8	Ruminococcaceae	SUA	rs55793120	T	0.0266152	0.13822	1.44338e-07	-0.026	0.0087	0.002869	55.0429
565	family	9	Ruminococcaceae	SUA	rs56199908	T	0.0410444	-0.199327	1.66414e-06	0.0013	0.0082	0.869	38.604
566	family	10	Ruminococcaceae	SUA	rs76724913	T	0.0203104	0.0901053	9.60494e-06	-0.0075	0.0071	0.2893	56.6835
567	family	1	Streptococcaceae	SUA	rs10028567	C	0.0190343	-0.0934027	3.72497e-06	0.0038	0.0046	0.4068	38.4807
568	family	2	Streptococcaceae	SUA	rs11110281	T	0.0225943	-0.130554	1.40137e-08	-0.0071	0.0076	0.3459	43.9297
569	family	3	Streptococcaceae	SUA	rs11925530	C	0.0226643	0.103004	7.17961e-06	-0.0006	0.0076	0.9319	31.9274
570	family	4	Streptococcaceae	SUA	rs16950051	A	0.0236973	0.107008	5.33808e-06	0.0153	0.0086	0.07613	30.6526
571	family	5	Streptococcaceae	SUA	rs2370083	G	0.0184509	-0.0842751	4.25666e-06	-0.005	0.0057	0.3785	35.6962
572	family	6	Streptococcaceae	SUA	rs28718126	A	0.0246868	0.109069	9.41035e-06	0.0018	0.0058	0.7593	29.0239
573	family	7	Streptococcaceae	SUA	rs2952251	A	0.0126525	-0.0639298	3.72237e-07	-0.0022	0.0038	0.5548	39.7375
574	family	8	Streptococcaceae	SUA	rs35344081	G	0.0129703	0.0609349	2.63845e-06	0.0026	0.004	0.5076	34.2761
575	family	9	Streptococcaceae	SUA	rs4968759	A	0.0111271	-0.0544035	8.91881e-07	-0.003	0.0034	0.3686	38.4202
576	family	10	Streptococcaceae	SUA	rs57646748	G	0.019876	-0.088021	7.88359e-06	-0.0033	0.0045	0.4677	34.2116
577	family	11	Streptococcaceae	SUA	rs6806351	T	0.0135744	-0.0619209	6.93793e-06	0.01	0.0042	0.0178	35.3141
578	family	12	Streptococcaceae	SUA	rs72739637	A	0.0192021	0.0927983	1.82163e-06	0.012	0.0066	0.067	33.5088
579	family	13	Streptococcaceae	SUA	rs77558518	A	0.022806	-0.104239	3.72194e-06	-0.0102	0.0079	0.1987	34.2711
580	family	14	Streptococcaceae	SUA	rs77968078	G	0.0224788	-0.0993013	7.9334e-06	0.0082	0.0061	0.1804	33.4612
581	family	15	Streptococcaceae	SUA	rs7916711	A	0.021545	0.0959639	6.32732e-06	-0.0044	0.0045	0.3318	31.4144
582	family	16	Streptococcaceae	SUA	rs957755	T	0.0142702	-0.0642449	7.4151e-06	-0.0106	0.0041	0.009313	35.282
583	family	17	Streptococcaceae	SUA	rs9903102	C	0.0154096	-0.0693015	4.91806e-06	-0.0033	0.004	0.4117	35.2396
584	family	1	Veillonellaceae	SUA	rs111810795	C	0.0180573	-0.0867108	1.72927e-06	0.0119	0.006	0.0456	31.0824
585	family	2	Veillonellaceae	SUA	rs114889439	A	0.0539169	-0.253809	6.19028e-06	0.0041	0.0089	0.6479	14.4219
586	family	3	Veillonellaceae	SUA	rs11700976	C	0.0113763	0.0503337	9.25376e-06	-0.0041	0.0037	0.263	26.9286
587	family	4	Veillonellaceae	SUA	rs12186441	G	0.0453999	0.208096	4.52857e-06	0.0088	0.0096	0.3583	15.4447
588	family	5	Veillonellaceae	SUA	rs12668619	A	0.0117654	0.055301	2.57364e-06	0.0041	0.0033	0.2164	28.541
589	family	6	Veillonellaceae	SUA	rs12741784	C	0.0119266	-0.0621452	1.28494e-07	-0.0083	0.0041	0.04257	34.1019
590	family	7	Veillonellaceae	SUA	rs1442060	G	0.0112125	-0.0514024	4.50675e-06	0.0029	0.0031	0.3457	29.9655
591	family	8	Veillonellaceae	SUA	rs1693340	T	0.018245	0.0818934	9.25271e-06	-0.0109	0.0061	0.07568	26.48
592	family	9	Veillonellaceae	SUA	rs2175069	A	0.0114886	-0.0526752	4.63558e-06	-0.0038	0.0031	0.2273	29.9694
593	family	10	Veillonellaceae	SUA	rs2561116	T	0.0187159	-0.083617	7.88518e-06	-0.0083	0.0049	0.09549	29.1776
594	family	11	Veillonellaceae	SUA	rs2585520	G	0.0200428	-0.0904972	5.26922e-06	0.0071	0.0047	0.1293	29.0698
595	family	12	Veillonellaceae	SUA	rs4263802	G	0.0114921	0.050942	7.45003e-06	-0.0043	0.0032	0.1839	26.9819
596	family	13	Veillonellaceae	SUA	rs4461038	A	0.0119467	-0.0554965	3.73474e-06	-0.0039	0.0034	0.2604	30.3745
597	family	14	Veillonellaceae	SUA	rs4736971	A	0.0115653	-0.0519618	7.73178e-06	-0.0037	0.0034	0.2816	29.3431
598	family	15	Veillonellaceae	SUA	rs4797169	T	0.0128297	0.0587799	4.49346e-06	0.0069	0.0037	0.06068	27.8506
599	family	16	Veillonellaceae	SUA	rs61264131	A	0.0464388	0.202367	6.74544e-06	0.0044	0.0055	0.4239	11.029
600	family	17	Veillonellaceae	SUA	rs6692542	A	0.0118254	0.0534397	8.67975e-06	0.0022	0.0039	0.5684	27.4871
601	family	18	Veillonellaceae	SUA	rs6909981	C	0.0141765	-0.0638697	5.47618e-06	0.0004	0.0039	0.924	29.4314
602	family	19	Veillonellaceae	SUA	rs79535861	A	0.0207016	0.100666	1.57687e-06	-0.0039	0.0064	0.54	28.5966
603	family	20	Veillonellaceae	SUA	rs9345168	C	0.0113253	0.0509102	8.48887e-06	0.0011	0.0034	0.7553	27.3478
604	family	1	Verrucomicrobiaceae	SUA	rs117107102	A	0.0431573	0.204683	2.91821e-06	0.0086	0.0098	0.3817	25.885
605	family	2	Verrucomicrobiaceae	SUA	rs11729256	T	0.0150177	0.0749798	6.7309e-07	-0.0016	0.0036	0.6531	43.1484
606	family	3	Verrucomicrobiaceae	SUA	rs12908520	G	0.0130946	0.0619104	2.15138e-06	0.0009	0.0032	0.7805	40.9715
607	family	4	Verrucomicrobiaceae	SUA	rs2602429	C	0.0156195	0.0745516	2.69939e-06	0.0033	0.0036	0.3613	41.0258
608	family	5	Verrucomicrobiaceae	SUA	rs3995795	C	0.0140994	0.064218	5.02531e-06	0.0039	0.0036	0.2778	39.2351
609	family	6	Verrucomicrobiaceae	SUA	rs4242783	G	0.0147694	0.0687992	2.75444e-06	0.0016	0.0037	0.6629	40.0857
610	family	7	Verrucomicrobiaceae	SUA	rs4936098	A	0.0135928	0.0648691	1.12929e-06	-0.0013	0.0036	0.7231	41.3287
611	family	8	Verrucomicrobiaceae	SUA	rs61779207	G	0.0167762	-0.0758811	6.63029e-06	-0.0113	0.0044	0.009713	42.2032
612	family	9	Verrucomicrobiaceae	SUA	rs6668273	A	0.0142223	0.0649748	5.07632e-06	-0.0036	0.0034	0.2893	39.6548
613	family	10	Verrucomicrobiaceae	SUA	rs74542928	T	0.0236422	0.112124	1.64613e-06	0.0059	0.0064	0.3547	39.8998
614	family	11	Verrucomicrobiaceae	SUA	rs9349825	A	0.0147128	-0.0704354	2.51287e-06	0.0047	0.0035	0.1798	45.2616
615	family	12	Verrucomicrobiaceae	SUA	rs941682	G	0.0143767	-0.0631526	9.58114e-06	-0.0012	0.0034	0.7143	41.3102
616	family	1	Victivallaceae	SUA	rs11764871	G	0.025656	0.127099	7.49289e-07	-0.0057	0.0042	0.1747	23.6247
617	family	2	Victivallaceae	SUA	rs253710	T	0.0256972	0.123711	2.10654e-06	-0.0028	0.0036	0.4432	23.0431
618	family	3	Victivallaceae	SUA	rs2944282	T	0.0257026	-0.124197	1.56601e-06	-0.0013	0.0042	0.7607	25.7766
619	family	4	Victivallaceae	SUA	rs34962571	A	0.0418412	-0.186945	6.24824e-06	-0.0071	0.0081	0.3848	22.688
620	family	5	Victivallaceae	SUA	rs4396289	C	0.0288525	-0.152918	1.53782e-07	0.0027	0.0037	0.4756	29.7623
621	family	6	Victivallaceae	SUA	rs61702987	T	0.0300007	0.145501	3.07921e-06	0.0086	0.0045	0.05692	23.1632
622	family	7	Victivallaceae	SUA	rs62570196	C	0.0483077	-0.246101	2.69852e-07	0.006	0.0078	0.4386	25.5503
623	family	8	Victivallaceae	SUA	rs6545794	A	0.0410495	-0.197786	5.97005e-07	-0.0019	0.0043	0.6685	26.893
624	family	9	Victivallaceae	SUA	rs67832247	C	0.0266695	-0.123489	3.23801e-06	0.0021	0.0049	0.6686	24.6305
625	family	10	Victivallaceae	SUA	rs7077363	G	0.0318366	0.148942	2.83376e-06	-0.0004	0.0043	0.9253	22.433
626	family	11	Victivallaceae	SUA	rs7314815	G	0.0225594	0.101088	6.40086e-06	-0.0016	0.0032	0.6259	21.5643
627	family	12	Victivallaceae	SUA	rs7627405	C	0.0301427	-0.134158	8.1942e-06	0.0044	0.005	0.3762	23.6149
628	genus	1	Clostridiuminnocuumgroup	SUA	rs10074000	T	0.0227508	-0.102648	6.99943e-06	-0.0017	0.0033	0.6004	30.5843
629	genus	2	Clostridiuminnocuumgroup	SUA	rs10506058	A	0.0221926	0.0997048	8.92443e-06	-0.0002	0.0031	0.9586	26.8437
630	genus	3	Clostridiuminnocuumgroup	SUA	rs1942371	G	0.034187	-0.157938	4.06337e-06	-0.0007	0.0059	0.9048	31.0792
631	genus	4	Clostridiuminnocuumgroup	SUA	rs40656	C	0.0311021	0.142664	8.6152e-06	-0.0072	0.0057	0.2108	26.9481
632	genus	5	Clostridiuminnocuumgroup	SUA	rs4869133	G	0.0409505	-0.180591	7.24455e-06	0.0013	0.0069	0.8488	28.7395
633	genus	6	Clostridiuminnocuumgroup	SUA	rs61267978	T	0.0320875	0.14708	5.58513e-06	0.0025	0.0047	0.5871	27.3506
634	genus	7	Clostridiuminnocuumgroup	SUA	rs6577484	G	0.0360857	0.160425	8.40602e-06	-0.0042	0.0066	0.523	25.5096
635	genus	8	Clostridiuminnocuumgroup	SUA	rs6890185	T	0.0233137	0.113424	1.12244e-06	-0.0017	0.0033	0.6164	28.8891
636	genus	9	Clostridiuminnocuumgroup	SUA	rs77845139	A	0.0257186	-0.114993	8.40622e-06	0.0043	0.0041	0.2884	30.2922
637	genus	10	Clostridiuminnocuumgroup	SUA	rs9831905	T	0.0234439	-0.10595	6.41376e-06	0.0041	0.0036	0.2552	31.0565
638	genus	1	Eubacteriumbrachygroup	SUA	rs112617308	T	0.0362844	-0.170873	2.38033e-06	0.0053	0.0053	0.3166	31.8318
639	genus	2	Eubacteriumbrachygroup	SUA	rs12151423	A	0.0227324	0.101329	9.2705e-06	0.003	0.0033	0.3675	25.5573
640	genus	3	Eubacteriumbrachygroup	SUA	rs13139592	T	0.0327192	-0.145997	7.96753e-06	-0.0016	0.0057	0.775	29.4907
641	genus	4	Eubacteriumbrachygroup	SUA	rs1384962	A	0.0266264	0.120888	6.99292e-06	0.0048	0.0039	0.2141	26.5266
642	genus	5	Eubacteriumbrachygroup	SUA	rs2913110	C	0.022942	0.105143	4.55806e-06	-0.0038	0.0035	0.2781	26.7562
643	genus	6	Eubacteriumbrachygroup	SUA	rs4862235	G	0.0225751	0.104806	3.73143e-06	-0.0027	0.0033	0.407	27.0711
644	genus	7	Eubacteriumbrachygroup	SUA	rs62348779	T	0.043286	-0.201481	3.78122e-06	0.0175	0.0079	0.02646	30.7879
645	genus	8	Eubacteriumbrachygroup	SUA	rs6591893	G	0.0240319	0.108225	7.34344e-06	0.0013	0.0033	0.6894	26.3222
646	genus	9	Eubacteriumbrachygroup	SUA	rs720439	A	0.0251252	-0.111927	7.02827e-06	0.002	0.0037	0.577	30.0082
647	genus	10	Eubacteriumbrachygroup	SUA	rs73199919	T	0.0531335	-0.236717	8.15524e-06	-0.0075	0.0099	0.4516	26.2389
648	genus	1	Eubacteriumcoprostanoligenesgroup	SUA	rs10444197	A	0.0113455	-0.0505823	5.98464e-06	-0.0007	0.0035	0.8385	43.342
649	genus	2	Eubacteriumcoprostanoligenesgroup	SUA	rs11052069	T	0.0107833	0.0477832	9.37949e-06	-0.0027	0.0033	0.4067	40.2701
650	genus	3	Eubacteriumcoprostanoligenesgroup	SUA	rs11720857	C	0.0144485	0.0630776	9.26255e-06	0.0027	0.004	0.5012	39.1953
651	genus	4	Eubacteriumcoprostanoligenesgroup	SUA	rs11808093	T	0.0173724	0.0790287	2.97493e-06	-0.0041	0.0062	0.5097	40.4042
652	genus	5	Eubacteriumcoprostanoligenesgroup	SUA	rs12906958	C	0.0115935	-0.0533159	4.34803e-06	-0.0025	0.0034	0.469	44.7517
653	genus	6	Eubacteriumcoprostanoligenesgroup	SUA	rs17159861	C	0.0168388	0.0962228	1.03787e-08	0.0026	0.0048	0.5855	51.3899
654	genus	7	Eubacteriumcoprostanoligenesgroup	SUA	rs2644213	G	0.0121245	0.0538845	9.85638e-06	-0.002	0.0034	0.5561	40.3847
655	genus	8	Eubacteriumcoprostanoligenesgroup	SUA	rs4076415	T	0.0110294	0.0515152	1.98974e-06	-0.0057	0.0037	0.1249	41.8289
656	genus	9	Eubacteriumcoprostanoligenesgroup	SUA	rs62024432	C	0.0172101	-0.0769698	7.50207e-06	0.0048	0.0049	0.3285	43.35
657	genus	10	Eubacteriumcoprostanoligenesgroup	SUA	rs6762473	C	0.0112353	0.0521584	4.26113e-06	0.0028	0.0032	0.3727	42.1134
658	genus	11	Eubacteriumcoprostanoligenesgroup	SUA	rs73109678	G	0.0172275	-0.0796956	3.66339e-06	0.0037	0.0049	0.4478	45.0245
659	genus	12	Eubacteriumcoprostanoligenesgroup	SUA	rs76898927	G	0.0266375	0.123055	4.78979e-06	0.0221	0.009	0.01393	34.8485
660	genus	13	Eubacteriumcoprostanoligenesgroup	SUA	rs79895140	T	0.0141153	-0.0641017	8.61816e-06	-0.0008	0.0052	0.8774	42.6168
661	genus	14	Eubacteriumcoprostanoligenesgroup	SUA	rs9648214	T	0.016431	-0.0828719	2.5203e-07	-0.0041	0.0043	0.345	49.2329
662	genus	1	Eubacteriumeligensgroup	SUA	rs12719051	A	0.0208183	0.0916626	7.11766e-06	-0.0069	0.0071	0.3312	68.3033
663	genus	2	Eubacteriumeligensgroup	SUA	rs182318	G	0.0195615	-0.0824941	8.39837e-06	-0.0122	0.0046	0.008686	75.6924
664	genus	3	Eubacteriumeligensgroup	SUA	rs2200429	A	0.0198479	-0.0888825	5.29721e-06	-0.0055	0.0048	0.2471	80.4954
665	genus	4	Eubacteriumeligensgroup	SUA	rs265534	T	0.0120127	-0.0563756	2.26758e-06	0.0065	0.0037	0.07541	84.536
666	genus	5	Eubacteriumeligensgroup	SUA	rs4583233	A	0.0128122	0.0670205	2.83852e-07	-0.0041	0.0039	0.2846	85.4177
667	genus	6	Eubacteriumeligensgroup	SUA	rs56080211	C	0.0282743	0.123093	9.1429e-06	-0.0023	0.0089	0.7927	61.5298
668	genus	7	Eubacteriumeligensgroup	SUA	rs6923695	T	0.0229525	0.103268	4.87406e-06	0.0034	0.007	0.6278	69.9933
669	genus	1	Eubacteriumeligensgroup	SUA	rs10147907	T	0.039601	0.172263	8.27246e-06	-0.0029	0.0052	0.5703	27.692
670	genus	2	Eubacteriumeligensgroup	SUA	rs11818408	G	0.0237114	0.10585	8.20015e-06	-0.0002	0.0033	0.9486	27.3658
671	genus	3	Eubacteriumeligensgroup	SUA	rs11876297	T	0.0281712	0.131469	2.66556e-06	-0.0066	0.0049	0.1746	27.6425
672	genus	4	Eubacteriumeligensgroup	SUA	rs151257695	A	0.0454847	0.20951	3.09681e-06	0.0052	0.0078	0.5087	28.1469
673	genus	5	Eubacteriumeligensgroup	SUA	rs1768152	T	0.0316186	0.139489	8.70054e-06	0.0012	0.0042	0.7823	27.071
674	genus	6	Eubacteriumeligensgroup	SUA	rs2733072	G	0.0228306	0.109644	1.49089e-06	-0.0003	0.0032	0.936	30.3182
675	genus	7	Eubacteriumeligensgroup	SUA	rs3771393	C	0.0266671	0.130842	7.37909e-07	0.0102	0.0037	0.00617	30.7331
676	genus	8	Eubacteriumeligensgroup	SUA	rs6934739	A	0.0252788	0.111463	9.75326e-06	-0.007	0.0033	0.03493	28.0316
677	genus	9	Eubacteriumeligensgroup	SUA	rs7104872	G	0.0291906	0.138612	2.7315e-06	0.0012	0.0045	0.7942	29.9903
678	genus	1	Eubacteriumhalliigroup	SUA	rs10501370	C	0.0252489	-0.115589	5.41918e-06	-0.0141	0.0088	0.1083	34.8832
679	genus	2	Eubacteriumhalliigroup	SUA	rs10798999	C	0.0126752	0.0601661	2.60558e-06	0.0006	0.0036	0.8751	36.7106
680	genus	3	Eubacteriumhalliigroup	SUA	rs10808115	A	0.0109922	-0.0504747	4.42448e-06	-0.0009	0.0032	0.7694	38.1941
681	genus	4	Eubacteriumhalliigroup	SUA	rs117748144	T	0.028712	-0.126582	7.86002e-06	-0.0136	0.0083	0.09994	29.859
682	genus	5	Eubacteriumhalliigroup	SUA	rs13116360	T	0.0297185	0.154124	2.94487e-07	0.018	0.0089	0.04422	31.1647
683	genus	6	Eubacteriumhalliigroup	SUA	rs138531890	A	0.0349456	0.153138	5.4306e-06	0.0075	0.0077	0.3309	22.7744
684	genus	7	Eubacteriumhalliigroup	SUA	rs17074066	T	0.0189272	-0.0813986	9.34905e-06	0.0021	0.0049	0.671	34.89
685	genus	8	Eubacteriumhalliigroup	SUA	rs17474256	G	0.0184573	0.0810805	9.45445e-06	-0.0028	0.0054	0.6026	33.9659
686	genus	9	Eubacteriumhalliigroup	SUA	rs281379	A	0.0112153	-0.0499523	9.32796e-06	-0.0064	0.0038	0.09003	36.5347
687	genus	10	Eubacteriumhalliigroup	SUA	rs28584818	A	0.0268627	0.126115	4.43235e-06	-0.0012	0.0066	0.8514	29.4591
688	genus	11	Eubacteriumhalliigroup	SUA	rs60254196	A	0.0111865	-0.0522832	2.69672e-06	0.0069	0.0039	0.08224	38.5237
689	genus	12	Eubacteriumhalliigroup	SUA	rs630939	C	0.0114352	-0.0508914	9.15759e-06	-0.0012	0.0035	0.7378	36.6231
690	genus	13	Eubacteriumhalliigroup	SUA	rs6550770	T	0.0443545	-0.198087	4.823e-06	-0.0052	0.0099	0.5965	19.3846
691	genus	14	Eubacteriumhalliigroup	SUA	rs74018587	C	0.043822	0.208943	3.70257e-06	0.006	0.0057	0.2934	14.8772
692	genus	15	Eubacteriumhalliigroup	SUA	rs78056098	G	0.0113758	-0.0507411	8.28818e-06	0.0017	0.0031	0.5852	37.068
693	genus	16	Eubacteriumhalliigroup	SUA	rs949971	T	0.0116101	-0.0540164	3.29002e-06	-0.0011	0.0038	0.7789	38.7158
694	genus	1	Eubacteriumnodatumgroup	SUA	rs10263623	C	0.0439023	0.193496	8.90706e-06	-0.0012	0.0065	0.8573	20.3383
695	genus	2	Eubacteriumnodatumgroup	SUA	rs10458299	T	0.041969	-0.187753	8.36714e-06	0.0015	0.0066	0.8158	24.9137
696	genus	3	Eubacteriumnodatumgroup	SUA	rs11006576	A	0.024593	-0.110167	7.98664e-06	-0.0042	0.0032	0.1964	25.0353
697	genus	4	Eubacteriumnodatumgroup	SUA	rs113893692	C	0.0403573	-0.185107	5.75702e-06	0.0003	0.0048	0.9553	25.305
698	genus	5	Eubacteriumnodatumgroup	SUA	rs34297067	A	0.0341475	-0.186907	6.59784e-08	0.0101	0.0052	0.05405	30.9244
699	genus	6	Eubacteriumnodatumgroup	SUA	rs61841040	G	0.0341609	0.160621	3.56141e-06	-0.0001	0.0038	0.9774	22.3823
700	genus	7	Eubacteriumnodatumgroup	SUA	rs6818880	A	0.0245964	-0.110081	7.8254e-06	0.003	0.0033	0.3642	24.9963
701	genus	8	Eubacteriumnodatumgroup	SUA	rs77910827	C	0.0413568	0.201788	9.05381e-07	0.0085	0.0059	0.1493	23.0497
702	genus	9	Eubacteriumnodatumgroup	SUA	rs7827125	C	0.0271331	0.1223	7.17355e-06	0.0009	0.0034	0.7867	21.5371
703	genus	10	Eubacteriumnodatumgroup	SUA	rs7880204	T	0.0275303	-0.125454	6.83884e-06	0.0014	0.0036	0.6902	25.4926
704	genus	11	Eubacteriumnodatumgroup	SUA	rs9425984	T	0.0292347	-0.130234	7.20681e-06	0.0052	0.0043	0.227	24.8838
705	genus	1	Eubacteriumoxidoreducensgroup	SUA	rs12129908	C	0.0198333	0.0893273	5.79516e-06	0.0002	0.0033	0.9391	61.8281
706	genus	2	Eubacteriumoxidoreducensgroup	SUA	rs12423772	G	0.0295029	0.14098	2.62925e-06	-0.0035	0.0078	0.6564	64.9553
707	genus	3	Eubacteriumoxidoreducensgroup	SUA	rs2973294	G	0.0195439	0.0923559	2.38836e-06	0.0009	0.0031	0.7592	64.6575
708	genus	4	Eubacteriumoxidoreducensgroup	SUA	rs34561138	G	0.045992	0.216145	2.51163e-06	-0.004	0.0067	0.5525	56.1903
709	genus	5	Eubacteriumoxidoreducensgroup	SUA	rs440215	C	0.0195294	0.0932766	1.65407e-06	-0.0023	0.0041	0.5766	65.2931
710	genus	1	Eubacteriumrectalegroup	SUA	rs10248854	C	0.0113464	-0.0527827	4.20676e-06	0.0023	0.0034	0.5095	57.5953
711	genus	2	Eubacteriumrectalegroup	SUA	rs10797540	A	0.0108389	0.0503179	3.53384e-06	0.0016	0.0031	0.6104	53.5641
712	genus	3	Eubacteriumrectalegroup	SUA	rs117175461	T	0.0244281	-0.11098	3.08821e-06	0.004	0.0079	0.6139	50.5084
713	genus	4	Eubacteriumrectalegroup	SUA	rs143694765	T	0.019779	0.0870025	9.75369e-06	0.0048	0.0074	0.5225	47.355
714	genus	5	Eubacteriumrectalegroup	SUA	rs17132308	C	0.0140072	-0.0633965	6.5314e-06	-0.0011	0.004	0.7932	55.9907
715	genus	6	Eubacteriumrectalegroup	SUA	rs2884897	A	0.0289021	-0.129364	6.44426e-06	0.0032	0.0067	0.6362	44.0461
716	genus	7	Eubacteriumrectalegroup	SUA	rs314726	T	0.0109486	0.0528824	1.37967e-06	0.0007	0.0033	0.8242	55.0007
717	genus	8	Eubacteriumrectalegroup	SUA	rs35398954	A	0.0174602	-0.0901402	5.39945e-07	-0.0053	0.0051	0.3017	62.8362
718	genus	9	Eubacteriumrectalegroup	SUA	rs58498416	C	0.0118196	-0.0517316	9.6842e-06	0.0023	0.0035	0.5141	54.0857
719	genus	10	Eubacteriumrectalegroup	SUA	rs59427698	A	0.0130853	-0.0576035	5.36906e-06	-0.0058	0.0046	0.2041	53.2761
720	genus	11	Eubacteriumrectalegroup	SUA	rs62547233	A	0.0120201	0.0536319	9.8982e-06	-0.009	0.0035	0.01075	51.5527
721	genus	1	Eubacteriumruminantiumgroup	SUA	rs10131724	A	0.0414577	-0.199832	2.38663e-06	-0.008	0.0085	0.3489	20.2388
722	genus	2	Eubacteriumruminantiumgroup	SUA	rs10923018	G	0.0160924	0.0726438	6.79541e-06	0.005	0.0033	0.1292	20.8552
723	genus	3	Eubacteriumruminantiumgroup	SUA	rs11637981	G	0.0160888	-0.073258	5.43671e-06	-0.0057	0.0031	0.06743	23.2881
724	genus	4	Eubacteriumruminantiumgroup	SUA	rs13025464	T	0.0163786	-0.0737077	6.96842e-06	-0.0053	0.0031	0.09034	23.0326
725	genus	5	Eubacteriumruminantiumgroup	SUA	rs139749	C	0.0171791	-0.0845439	8.58845e-07	0.0023	0.0034	0.4997	24.6242
726	genus	6	Eubacteriumruminantiumgroup	SUA	rs16891896	G	0.0390573	-0.174787	2.3812e-06	0.0011	0.0055	0.8421	18.1435
727	genus	7	Eubacteriumruminantiumgroup	SUA	rs17519472	C	0.0233984	0.107804	4.70356e-06	0.0002	0.0045	0.9601	21.2185
728	genus	8	Eubacteriumruminantiumgroup	SUA	rs209813	G	0.0236391	-0.103488	9.23146e-06	-0.0003	0.0047	0.9489	21.7097
729	genus	9	Eubacteriumruminantiumgroup	SUA	rs2116427	A	0.0182353	0.0911461	4.67364e-07	0.0037	0.0036	0.2999	22.9519
730	genus	10	Eubacteriumruminantiumgroup	SUA	rs2229917	A	0.0323922	0.153538	2.15894e-06	-0.006	0.0071	0.3995	20.7777
731	genus	11	Eubacteriumruminantiumgroup	SUA	rs2418654	C	0.0165852	-0.0748879	6.17247e-06	0.0038	0.0042	0.375	22.4978
732	genus	12	Eubacteriumruminantiumgroup	SUA	rs2817174	C	0.0163687	-0.0734306	7.8696e-06	-0.0094	0.0032	0.003794	22.9167
733	genus	13	Eubacteriumruminantiumgroup	SUA	rs57340348	T	0.0212166	-0.0979429	4.93278e-06	0.0053	0.0044	0.2334	23.0252
734	genus	14	Eubacteriumruminantiumgroup	SUA	rs606117	A	0.018056	0.0833243	4.81639e-06	0.0005	0.0038	0.8895	20.5863
735	genus	15	Eubacteriumruminantiumgroup	SUA	rs6676699	G	0.0196447	-0.0888124	6.37979e-06	-0.0046	0.0037	0.2137	23.1003
736	genus	16	Eubacteriumruminantiumgroup	SUA	rs7000472	A	0.016523	-0.0762282	4.06848e-06	0.0018	0.0032	0.5686	23.6407
737	genus	17	Eubacteriumruminantiumgroup	SUA	rs72836424	C	0.030069	-0.139825	2.62125e-06	-0.0044	0.0056	0.4371	23.2019
738	genus	18	Eubacteriumruminantiumgroup	SUA	rs73139629	A	0.0247909	-0.115098	5.36199e-06	-0.0032	0.0054	0.5523	23.1632
739	genus	1	Eubacteriumventriosumgroup	SUA	rs11617697	A	0.0286241	-0.143349	7.21757e-07	0.0129	0.0096	0.1781	37.379
740	genus	2	Eubacteriumventriosumgroup	SUA	rs12964517	G	0.0123453	0.0587198	2.07499e-06	0.0041	0.0037	0.265	37.6364
741	genus	3	Eubacteriumventriosumgroup	SUA	rs13082419	C	0.016137	-0.0715522	9.55987e-06	0.0009	0.005	0.8625	36.8434
742	genus	4	Eubacteriumventriosumgroup	SUA	rs16884680	G	0.0191909	-0.0906428	1.73969e-06	-0.002	0.0054	0.7144	40.3518
743	genus	5	Eubacteriumventriosumgroup	SUA	rs35179274	C	0.013786	-0.0627263	5.75792e-06	-0.0028	0.0041	0.493	38.8193
744	genus	6	Eubacteriumventriosumgroup	SUA	rs3809430	T	0.0118426	-0.0548171	3.55317e-06	0.006	0.0032	0.0592	39.515
745	genus	7	Eubacteriumventriosumgroup	SUA	rs6036147	G	0.0115051	-0.0554001	1.56821e-06	-0.0049	0.0048	0.3091	41.0702
746	genus	8	Eubacteriumventriosumgroup	SUA	rs66746423	C	0.0164978	0.0751501	6.11142e-06	-0.0019	0.0048	0.6977	35.2219
747	genus	9	Eubacteriumventriosumgroup	SUA	rs6704822	A	0.0166705	0.0739179	6.6223e-06	-0.0048	0.0045	0.28	35.1839
748	genus	10	Eubacteriumventriosumgroup	SUA	rs72783037	C	0.0143747	0.0658926	6.54762e-06	-0.0023	0.0047	0.6279	36.3222
749	genus	11	Eubacteriumventriosumgroup	SUA	rs73615400	T	0.0193428	-0.0956303	9.53613e-07	0.0029	0.0047	0.5365	42.116
750	genus	12	Eubacteriumventriosumgroup	SUA	rs73849225	T	0.0224388	0.0975711	5.20909e-06	0.007	0.0065	0.2835	33.6785
751	genus	13	Eubacteriumventriosumgroup	SUA	rs78250280	G	0.0164404	0.0749762	3.35791e-06	-0.0093	0.0058	0.1075	35.5841
752	genus	14	Eubacteriumventriosumgroup	SUA	rs876734	C	0.0132532	-0.0618696	2.88908e-06	-0.0033	0.0038	0.3751	39.389
753	genus	15	Eubacteriumventriosumgroup	SUA	rs9316536	T	0.0183121	-0.0817111	7.83519e-06	0.0042	0.0051	0.4089	38.0469
754	genus	1	Eubacteriumxylanophilumgroup	SUA	rs10140184	A	0.012599	0.0576795	4.95862e-06	0.0026	0.0045	0.5636	45.3458
755	genus	2	Eubacteriumxylanophilumgroup	SUA	rs10917203	A	0.0130917	0.0612633	3.15155e-06	-0.0018	0.0033	0.5908	46.3061
756	genus	3	Eubacteriumxylanophilumgroup	SUA	rs112176119	C	0.0245762	-0.113455	3.32766e-06	-0.0045	0.0087	0.6091	48.2035
757	genus	4	Eubacteriumxylanophilumgroup	SUA	rs13239072	G	0.0142728	0.0687427	1.81783e-06	-0.0021	0.0039	0.5923	48.3192
758	genus	5	Eubacteriumxylanophilumgroup	SUA	rs17830032	G	0.0310515	-0.160597	2.38893e-07	-0.0049	0.009	0.5851	48.1977
759	genus	6	Eubacteriumxylanophilumgroup	SUA	rs1999224	G	0.0203503	-0.0949051	3.75492e-06	0.0107	0.0051	0.03763	50.8023
760	genus	7	Eubacteriumxylanophilumgroup	SUA	rs2012708	A	0.0126905	0.0573202	6.5254e-06	-0.0036	0.0034	0.2926	45.4395
761	genus	8	Eubacteriumxylanophilumgroup	SUA	rs2213117	T	0.0189012	0.0877797	4.21329e-06	-0.0011	0.0047	0.8058	45.8742
762	genus	9	Eubacteriumxylanophilumgroup	SUA	rs3124075	T	0.0123591	0.0550522	8.03501e-06	-0.0018	0.0032	0.5798	44.8432
763	genus	10	Eubacteriumxylanophilumgroup	SUA	rs75091271	C	0.0200042	-0.0920792	5.24991e-06	-0.0039	0.0052	0.455	50.0219
764	genus	11	Eubacteriumxylanophilumgroup	SUA	rs75586835	A	0.0263455	-0.114498	9.38708e-06	0.0205	0.008	0.01007	45.9019
765	genus	1	Ruminococcusgauvreauiigroup	SUA	rs10931481	G	0.0130484	0.0610096	3.38211e-06	0.0032	0.0032	0.3195	43.1788
766	genus	2	Ruminococcusgauvreauiigroup	SUA	rs12079579	A	0.0213436	0.0955324	5.03725e-06	0.0072	0.0053	0.1684	40.7674
767	genus	3	Ruminococcusgauvreauiigroup	SUA	rs1391597	C	0.0124874	0.0590284	1.85964e-06	-0.0054	0.0035	0.1185	43.6327
768	genus	4	Ruminococcusgauvreauiigroup	SUA	rs17326496	T	0.0157073	0.0712586	7.33518e-06	-0.0035	0.0044	0.4304	41.0501
769	genus	5	Ruminococcusgauvreauiigroup	SUA	rs2047242	A	0.0133738	-0.067603	2.46372e-07	-0.0041	0.0041	0.3186	50.7391
770	genus	6	Ruminococcusgauvreauiigroup	SUA	rs2105937	A	0.0127806	0.0580215	5.10352e-06	0.001	0.0034	0.7626	41.9483
771	genus	7	Ruminococcusgauvreauiigroup	SUA	rs2166943	A	0.0123497	0.0566974	5.27717e-06	-0.0048	0.0032	0.1314	42.4225
772	genus	8	Ruminococcusgauvreauiigroup	SUA	rs289410	G	0.0139101	-0.0654926	2.27464e-06	-0.0048	0.0033	0.1509	47.1491
773	genus	9	Ruminococcusgauvreauiigroup	SUA	rs431418	A	0.0210157	-0.094737	5.53667e-06	0.002	0.0047	0.6727	44.9226
774	genus	10	Ruminococcusgauvreauiigroup	SUA	rs71386687	T	0.02386	0.121037	2.90761e-07	-0.0034	0.0082	0.6767	42.7806
775	genus	11	Ruminococcusgauvreauiigroup	SUA	rs73802842	C	0.0169665	0.0736808	7.48026e-06	-0.0018	0.004	0.6547	40.229
776	genus	12	Ruminococcusgauvreauiigroup	SUA	rs9870933	A	0.0126072	0.0621643	8.4912e-07	0.0038	0.0031	0.2303	45.4273
777	genus	1	Ruminococcusgnavusgroup	SUA	rs11597105	A	0.0250653	0.114673	6.94868e-06	-0.0002	0.0045	0.9587	28.4849
778	genus	2	Ruminococcusgnavusgroup	SUA	rs11864644	T	0.0318253	-0.139804	5.0088e-06	0.0009	0.0053	0.8628	30.4197
779	genus	3	Ruminococcusgnavusgroup	SUA	rs12136548	C	0.0196476	0.0901946	3.09631e-06	-0.0017	0.0038	0.6546	28.7516
780	genus	4	Ruminococcusgnavusgroup	SUA	rs12989336	G	0.0187936	-0.0846861	7.11808e-06	0.0022	0.0034	0.5144	31.6231
781	genus	5	Ruminococcusgnavusgroup	SUA	rs13163520	G	0.0233883	-0.127377	5.61015e-08	0.0032	0.0041	0.4363	38.4007
782	genus	6	Ruminococcusgnavusgroup	SUA	rs2909242	C	0.018351	-0.0909965	7.40957e-07	-0.0051	0.0032	0.1123	34.9728
783	genus	7	Ruminococcusgnavusgroup	SUA	rs3124783	A	0.0249099	-0.11599	2.6652e-06	0.0047	0.0041	0.2479	32.7319
784	genus	8	Ruminococcusgnavusgroup	SUA	rs4388134	C	0.0203544	-0.0904997	9.11637e-06	-0.0007	0.0036	0.8504	31.1773
785	genus	9	Ruminococcusgnavusgroup	SUA	rs62167033	T	0.0396295	0.185289	3.49529e-06	-0.0031	0.0079	0.6948	26.1463
786	genus	10	Ruminococcusgnavusgroup	SUA	rs78399089	T	0.0326618	0.144445	6.62998e-06	0.0017	0.0067	0.804	26.6878
787	genus	11	Ruminococcusgnavusgroup	SUA	rs934940	A	0.0229588	-0.105045	2.73705e-06	0.0087	0.0043	0.04081	31.9128
788	genus	12	Ruminococcusgnavusgroup	SUA	rs9872758	T	0.0176643	0.0849233	1.66029e-06	0.0002	0.0033	0.9406	30.0122
789	genus	1	Ruminococcustorquesgroup	SUA	rs10904297	A	0.0389812	-0.167804	2.68713e-06	0.0031	0.0048	0.5146	19.8448
790	genus	2	Ruminococcustorquesgroup	SUA	rs10967781	C	0.0113322	0.0507994	8.36865e-06	-0.0004	0.0036	0.9164	44.3913
791	genus	3	Ruminococcustorquesgroup	SUA	rs12434631	A	0.0153401	0.074697	2.77247e-06	-0.0014	0.0043	0.752	47.4516
792	genus	4	Ruminococcustorquesgroup	SUA	rs1475330	T	0.01182	0.0523492	8.13435e-06	0.0061	0.0042	0.1486	43.3131
793	genus	5	Ruminococcustorquesgroup	SUA	rs158487	A	0.0116341	0.0531781	7.51817e-06	-0.0064	0.0038	0.09355	45.2416
794	genus	6	Ruminococcustorquesgroup	SUA	rs17118317	C	0.0162972	0.0761244	2.228e-06	0.0069	0.0053	0.1948	45.1226
795	genus	7	Ruminococcustorquesgroup	SUA	rs2109479	G	0.0127785	0.0560629	8.37357e-06	0.0024	0.0036	0.5038	43.4881
796	genus	8	Ruminococcustorquesgroup	SUA	rs35866622	T	0.0109421	-0.0612024	2.21337e-08	-0.0013	0.004	0.7536	58.7994
797	genus	9	Ruminococcustorquesgroup	SUA	rs4073731	T	0.0142221	0.0651948	4.0525e-06	-0.0034	0.0038	0.3652	45.3604
798	genus	10	Ruminococcustorquesgroup	SUA	rs62449732	T	0.0167577	0.0763881	4.05907e-06	-0.0031	0.0056	0.5729	44.0751
799	genus	11	Ruminococcustorquesgroup	SUA	rs77034621	T	0.0335878	-0.151553	6.06872e-06	0.0102	0.008	0.2015	33.5992
800	genus	12	Ruminococcustorquesgroup	SUA	rs8080469	G	0.0107036	0.0490727	3.49522e-06	-0.0001	0.0033	0.9708	45.3731
801	genus	13	Ruminococcustorquesgroup	SUA	rs8141465	A	0.0107442	0.0480778	9.64837e-06	0.0005	0.0033	0.8799	44.3152
802	genus	1	Actinomyces	SUA	rs2715439	C	0.0164822	0.0746684	6.27e-06	-0.0036	0.0033	0.2699	52.877
803	genus	2	Actinomyces	SUA	rs34583783	G	0.0268461	0.126596	4.48529e-06	0.0041	0.0051	0.4273	54.9103
804	genus	3	Actinomyces	SUA	rs35011108	A	0.0512044	0.232634	6.33832e-06	0.0014	0.0097	0.8824	35.3641
805	genus	4	Actinomyces	SUA	rs4073240	G	0.0167368	0.0749687	7.94274e-06	-0.0007	0.0033	0.8244	52.316
806	genus	5	Actinomyces	SUA	rs4146653	G	0.0214182	0.0985224	4.49647e-06	-0.0031	0.0041	0.4481	53.6426
807	genus	6	Actinomyces	SUA	rs71315246	A	0.021925	-0.0969809	9.82978e-06	0.0123	0.0044	0.005197	57.2702
808	genus	7	Actinomyces	SUA	rs7915461	T	0.0401636	0.18776	5.91984e-06	0.0062	0.0059	0.2941	45.2668
809	genus	1	Adlercreutzia	SUA	rs11604400	C	0.0234834	-0.102524	9.74463e-06	0.0048	0.0054	0.3667	41.1143
810	genus	2	Adlercreutzia	SUA	rs13231526	C	0.0311654	0.143237	4.81355e-06	-0.0051	0.0067	0.4506	39.0293
811	genus	3	Adlercreutzia	SUA	rs2717140	C	0.0251081	-0.119225	2.04594e-06	-0.0012	0.0046	0.7992	45.2469
812	genus	4	Adlercreutzia	SUA	rs4869118	C	0.0156588	-0.0726931	3.5057e-06	-0.0033	0.0031	0.2892	44.1892
813	genus	5	Adlercreutzia	SUA	rs55719207	G	0.0158036	-0.0699243	9.60505e-06	0.0013	0.0035	0.7117	42.0258
814	genus	6	Adlercreutzia	SUA	rs6537600	C	0.0255872	0.112357	6.70616e-06	-0.0066	0.0058	0.254	37.3832
815	genus	7	Adlercreutzia	SUA	rs6664405	T	0.0210752	-0.0953084	5.23422e-06	0.0005	0.0059	0.9271	42.5133
816	genus	8	Adlercreutzia	SUA	rs7680684	C	0.0168901	-0.083381	9.76904e-07	0	0.0036	0.9946	47.1274
817	genus	9	Adlercreutzia	SUA	rs9490822	C	0.0155789	-0.0734512	2.54421e-06	-0.0039	0.0031	0.2146	44.9111
818	genus	10	Adlercreutzia	SUA	rs9915817	T	0.016833	0.0749219	8.21673e-06	0.0003	0.0034	0.9209	38.3385
819	genus	1	Akkermansia	SUA	rs117107102	A	0.0431629	0.204406	3.01139e-06	0.0086	0.0098	0.3817	25.8467
820	genus	2	Akkermansia	SUA	rs11729256	T	0.0150184	0.0750473	6.58393e-07	-0.0016	0.0036	0.6531	43.1814
821	genus	3	Akkermansia	SUA	rs12908520	G	0.0130954	0.061772	2.26482e-06	0.0009	0.0032	0.7805	40.8801
822	genus	4	Akkermansia	SUA	rs2602429	C	0.0156201	0.0745352	2.71569e-06	0.0033	0.0036	0.3613	41.0138
823	genus	5	Akkermansia	SUA	rs3995795	C	0.0140999	0.0641175	5.21945e-06	0.0039	0.0036	0.2778	39.1734
824	genus	6	Akkermansia	SUA	rs4242783	G	0.0147701	0.0685454	2.99799e-06	0.0016	0.0037	0.6629	39.9411
825	genus	7	Akkermansia	SUA	rs4936098	A	0.0135934	0.0649225	1.10359e-06	-0.0013	0.0036	0.7231	41.3576
826	genus	8	Akkermansia	SUA	rs61779207	G	0.0167769	-0.0760539	6.32116e-06	-0.0113	0.0044	0.009713	42.2994
827	genus	9	Akkermansia	SUA	rs6668273	A	0.0142229	0.0650301	4.98526e-06	-0.0036	0.0034	0.2893	39.6836
828	genus	10	Akkermansia	SUA	rs74542928	T	0.0236434	0.112623	1.4802e-06	0.0059	0.0064	0.3547	40.0647
829	genus	11	Akkermansia	SUA	rs9349825	A	0.0147133	-0.0703407	2.59886e-06	0.0047	0.0035	0.1798	45.1949
830	genus	12	Akkermansia	SUA	rs941682	G	0.0143777	-0.0632957	9.17126e-06	-0.0012	0.0034	0.7143	41.4028
831	genus	1	Alistipes	SUA	rs1107244	G	0.0171182	0.0758558	3.59059e-06	-0.0071	0.0042	0.08918	40.4998
832	genus	2	Alistipes	SUA	rs11769002	G	0.0109389	-0.0528793	1.44962e-06	0.0044	0.0033	0.1749	47.3692
833	genus	3	Alistipes	SUA	rs11958296	A	0.0218272	-0.0981222	9.29574e-06	0.0121	0.0072	0.09131	42.2669
834	genus	4	Alistipes	SUA	rs12990744	C	0.0172986	-0.0776618	8.20725e-06	-0.0097	0.0062	0.1155	42.8104
835	genus	5	Alistipes	SUA	rs1689282	A	0.0113942	-0.0520061	5.27578e-06	-0.0102	0.0033	0.002119	44.0443
836	genus	6	Alistipes	SUA	rs2290844	C	0.0191632	0.0813969	9.10135e-06	-0.0079	0.0049	0.107	38.878
837	genus	7	Alistipes	SUA	rs2450745	A	0.0184702	-0.080524	7.11836e-06	0.0073	0.0051	0.1574	42.5785
838	genus	8	Alistipes	SUA	rs2875322	T	0.0131432	-0.0580945	8.77703e-06	-0.0018	0.004	0.6494	43.0533
839	genus	9	Alistipes	SUA	rs34417064	A	0.0106868	-0.048202	7.00749e-06	0.0014	0.0031	0.6456	44.0961
840	genus	10	Alistipes	SUA	rs4810359	A	0.0146155	-0.0652428	7.49669e-06	-0.0008	0.004	0.8352	43.3981
841	genus	11	Alistipes	SUA	rs62576416	T	0.0109733	0.0492647	7.50368e-06	0.0008	0.0033	0.8027	41.0042
842	genus	12	Alistipes	SUA	rs67705352	T	0.0110864	-0.0532404	1.65123e-06	0.0024	0.0034	0.4855	47.0423
843	genus	13	Alistipes	SUA	rs7129639	C	0.0109584	-0.0524955	1.78422e-06	0.0008	0.0031	0.7975	46.9273
844	genus	14	Alistipes	SUA	rs8130320	A	0.010717	-0.049002	4.83612e-06	0.0016	0.0031	0.6093	44.7225
845	genus	1	Allisonella	SUA	rs1901739	T	0.0248626	0.115769	3.58801e-06	0.0022	0.0031	0.4883	26.7543
846	genus	2	Allisonella	SUA	rs35110698	T	0.0320852	-0.146322	5.72322e-06	0.0048	0.0039	0.2196	30.8351
847	genus	3	Allisonella	SUA	rs35778461	C	0.0297186	0.146679	1.2063e-06	0.0002	0.0035	0.9512	28.1966
848	genus	4	Allisonella	SUA	rs593213	G	0.0404351	-0.172876	6.17707e-06	0.0003	0.0044	0.9464	28.7858
849	genus	5	Allisonella	SUA	rs594561	C	0.0251681	0.112231	9.41103e-06	0.004	0.0031	0.2028	25.7252
850	genus	6	Allisonella	SUA	rs602075	A	0.0296976	0.168974	3.56575e-08	0.0043	0.004	0.2916	31.9983
851	genus	7	Allisonella	SUA	rs6742198	G	0.0316484	0.149152	3.34514e-06	0.003	0.0043	0.494	26.9078
852	genus	8	Allisonella	SUA	rs76904847	G	0.0334857	0.148523	6.08751e-06	-0.0024	0.0058	0.6771	25.4689
853	genus	9	Allisonella	SUA	rs7898615	T	0.0373586	0.167966	8.87277e-06	0.0037	0.0044	0.3976	25.9181
854	genus	1	Alloprevotella	SUA	rs12675596	G	0.0290678	0.145669	9.63726e-07	0.0042	0.0034	0.2133	41.3829
855	genus	2	Alloprevotella	SUA	rs2154444	T	0.0308961	0.138234	8.36755e-06	-0.0002	0.0038	0.9547	37.379
856	genus	3	Alloprevotella	SUA	rs34619204	G	0.0344392	-0.156037	8.8419e-06	-0.004	0.0045	0.3799	44.5501
857	genus	4	Alloprevotella	SUA	rs4364940	A	0.0282207	0.126418	8.58353e-06	-0.0132	0.0033	7.568e-05	37.4133
858	genus	5	Alloprevotella	SUA	rs4680035	A	0.0259446	-0.119599	4.99052e-06	0.0009	0.0032	0.7691	45.4096
859	genus	6	Alloprevotella	SUA	rs58212166	A	0.0359102	-0.161506	7.93614e-06	-0.0012	0.0043	0.7755	44.2141
860	genus	1	Anaerofilum	SUA	rs10794359	T	0.02006	-0.0953524	2.23496e-06	-0.0007	0.0033	0.835	29.7327
861	genus	2	Anaerofilum	SUA	rs1563175	A	0.0202157	0.0923834	5.53848e-06	0.004	0.0033	0.2252	25.2159
862	genus	3	Anaerofilum	SUA	rs17012738	T	0.0200239	0.0903417	7.24168e-06	0.0037	0.0032	0.2442	24.9177
863	genus	4	Anaerofilum	SUA	rs17096874	C	0.0268919	-0.126337	2.8603e-06	0.0005	0.0041	0.8949	29.5244
864	genus	5	Anaerofilum	SUA	rs1710914	T	0.0383389	-0.176917	3.05934e-06	0.0044	0.0068	0.5183	28.6534
865	genus	6	Anaerofilum	SUA	rs356049	G	0.0289802	0.132603	6.55844e-06	0.0042	0.0053	0.4221	25.0915
866	genus	7	Anaerofilum	SUA	rs4244069	G	0.0326594	-0.146775	9.81202e-06	0.0013	0.0052	0.8065	28.1173
867	genus	8	Anaerofilum	SUA	rs4506496	G	0.0212861	0.10309	1.4866e-06	0.0065	0.0039	0.09378	26.2749
868	genus	9	Anaerofilum	SUA	rs712981	A	0.0202902	0.10076	6.83115e-07	0.0063	0.0031	0.04434	27.2289
869	genus	10	Anaerofilum	SUA	rs79598899	C	0.0357284	0.182586	3.74728e-07	0.0032	0.0079	0.6914	26.9095
870	genus	11	Anaerofilum	SUA	rs816292	T	0.02204	-0.113003	2.64038e-07	-0.0065	0.0036	0.06911	32.2866
871	genus	12	Anaerofilum	SUA	rs9299345	T	0.0302372	-0.1364	8.04309e-06	0.0084	0.0046	0.06752	28.2847
872	genus	1	Anaerostipes	SUA	rs10502061	A	0.0192017	0.0835752	7.93539e-06	-0.0015	0.0051	0.7748	41.9158
873	genus	2	Anaerostipes	SUA	rs2014785	T	0.0112199	0.0515687	4.68061e-06	0.0044	0.0035	0.2076	43.6524
874	genus	3	Anaerostipes	SUA	rs2396460	T	0.0109555	-0.0512653	2.91088e-06	-0.0032	0.0032	0.3207	48.4253
875	genus	4	Anaerostipes	SUA	rs2804244	A	0.0110983	-0.053089	2.04051e-06	-0.0017	0.0036	0.6376	49.5597
876	genus	5	Anaerostipes	SUA	rs3900776	G	0.0236302	-0.110013	2.74765e-06	-0.0057	0.0079	0.4702	45.0046
877	genus	6	Anaerostipes	SUA	rs60983350	G	0.0116575	-0.0539901	4.42054e-06	0.0048	0.0067	0.4809	47.1258
878	genus	7	Anaerostipes	SUA	rs62157625	T	0.0185548	0.088573	1.44909e-06	0.0014	0.0064	0.8317	43.4723
879	genus	8	Anaerostipes	SUA	rs62215703	G	0.0136702	0.0644965	1.9777e-06	0.0037	0.0046	0.4272	43.4781
880	genus	9	Anaerostipes	SUA	rs6474958	A	0.0112001	-0.0500065	6.74483e-06	0	0.0033	0.9895	46.142
881	genus	10	Anaerostipes	SUA	rs6726833	C	0.0189408	-0.0877497	3.32217e-06	0.0002	0.0048	0.9619	47.944
882	genus	11	Anaerostipes	SUA	rs6854026	T	0.0109075	-0.0508482	3.19578e-06	-0.0049	0.0031	0.1124	48.2492
883	genus	12	Anaerostipes	SUA	rs7193624	C	0.0150723	0.0750642	5.35482e-07	-0.0026	0.0042	0.5345	47.8624
884	genus	13	Anaerostipes	SUA	rs78735375	A	0.0305304	-0.137429	5.33384e-06	0.0164	0.0092	0.07625	36.7188
885	genus	1	Anaerotruncus	SUA	rs10150232	A	0.0124877	0.0567088	6.67667e-06	-0.0024	0.0036	0.4916	42.7
886	genus	2	Anaerotruncus	SUA	rs11018566	A	0.0366032	-0.156465	6.13709e-06	-0.0015	0.0057	0.7916	27.3606
887	genus	3	Anaerotruncus	SUA	rs115414803	A	0.0317524	-0.144356	6.83473e-06	0.0095	0.009	0.2886	35.176
888	genus	4	Anaerotruncus	SUA	rs1272208	G	0.0129831	-0.0611743	4.27982e-06	-0.0013	0.0043	0.7583	47.6494
889	genus	5	Anaerotruncus	SUA	rs1431492	C	0.0146188	-0.0654996	7.35565e-06	0.0055	0.004	0.165	45.8316
890	genus	6	Anaerotruncus	SUA	rs17734739	T	0.014908	0.0660052	7.42772e-06	-0.0145	0.0049	0.003024	41.4151
891	genus	7	Anaerotruncus	SUA	rs34449434	A	0.0113402	-0.0497004	9.85065e-06	-0.0028	0.0058	0.6318	44.214
892	genus	8	Anaerotruncus	SUA	rs4669806	G	0.0122994	0.0576389	2.4206e-06	0.0024	0.0034	0.4717	44.6448
893	genus	9	Anaerotruncus	SUA	rs6494922	A	0.0202257	0.0903106	6.62362e-06	0.0019	0.0052	0.7124	41.9444
894	genus	10	Anaerotruncus	SUA	rs6563550	T	0.0176745	0.0877135	2.34517e-07	-0.0076	0.0042	0.06927	47.169
895	genus	11	Anaerotruncus	SUA	rs7155595	C	0.0118903	0.0539336	7.54982e-06	0.0062	0.0037	0.09263	43.2486
896	genus	12	Anaerotruncus	SUA	rs8005030	C	0.0117854	0.0554447	2.28298e-06	-0.0043	0.0039	0.2745	44.7859
897	genus	13	Anaerotruncus	SUA	rs9347879	T	0.011049	0.050618	4.22333e-06	0.0053	0.0031	0.08553	43.6818
898	genus	1	Bacteroides	SUA	rs11585893	A	0.0147633	-0.0740746	1.79511e-06	-0.0034	0.0043	0.429	77.1252
899	genus	2	Bacteroides	SUA	rs13207588	A	0.0131195	-0.059205	7.48504e-06	0.0095	0.0055	0.08453	68.9094
900	genus	3	Bacteroides	SUA	rs1340391	T	0.0132244	-0.0592004	6.7301e-06	-0.0029	0.0041	0.4734	69.444
901	genus	4	Bacteroides	SUA	rs17619981	T	0.0187002	0.0880978	2.68683e-06	0.0021	0.0063	0.7379	63.2539
902	genus	5	Bacteroides	SUA	rs2023437	T	0.0167634	-0.0782325	5.01824e-06	-0.0037	0.0057	0.5144	70.9029
903	genus	6	Bacteroides	SUA	rs66474973	G	0.0164479	0.0812515	6.80966e-07	-0.0019	0.0056	0.7318	69.6183
904	genus	7	Bacteroides	SUA	rs66710942	C	0.0107412	0.0488038	5.86259e-06	0.0066	0.0033	0.04485	65.0312
905	genus	8	Bacteroides	SUA	rs6795673	C	0.0105251	0.0538565	3.37909e-07	0.0049	0.0031	0.1069	73.9175
906	genus	9	Bacteroides	SUA	rs9507307	C	0.0129128	0.0604456	2.1271e-06	0.0027	0.0042	0.515	67.6293
907	genus	1	Barnesiella	SUA	rs11155559	T	0.0212961	0.0956023	8.91914e-06	0.0009	0.006	0.8844	33.2172
908	genus	2	Barnesiella	SUA	rs113258194	A	0.0214121	0.098992	7.31119e-06	0.0101	0.0053	0.05899	34.9082
909	genus	3	Barnesiella	SUA	rs12909713	C	0.0120039	-0.0550716	4.94527e-06	-0.0016	0.0033	0.6325	37.7874
910	genus	4	Barnesiella	SUA	rs13242616	T	0.0123176	-0.0583747	2.29017e-06	0.0083	0.0043	0.05748	38.7326
911	genus	5	Barnesiella	SUA	rs199035	G	0.0119716	0.0559495	3.00294e-06	-0.0024	0.0031	0.447	35.2721
912	genus	6	Barnesiella	SUA	rs2276875	A	0.0139537	-0.0697176	4.65027e-07	0.0002	0.0047	0.9635	40.8428
913	genus	7	Barnesiella	SUA	rs2428166	G	0.0337309	-0.165859	8.50874e-07	-0.0081	0.0093	0.3841	30.992
914	genus	8	Barnesiella	SUA	rs28380027	T	0.0187437	-0.0812442	8.66153e-06	-0.0041	0.0053	0.4344	35.6332
915	genus	9	Barnesiella	SUA	rs35177866	A	0.0190133	0.0917125	2.94763e-06	0.0128	0.0072	0.07739	35.5956
916	genus	10	Barnesiella	SUA	rs60316894	C	0.025184	-0.121478	1.19064e-06	0.0074	0.0087	0.397	37.7347
917	genus	11	Barnesiella	SUA	rs62251337	A	0.0149374	-0.0690763	4.24161e-06	-0.0038	0.004	0.3496	37.7609
918	genus	12	Barnesiella	SUA	rs72684847	T	0.0253873	-0.114369	6.76169e-06	-0.0056	0.0081	0.4904	35.5052
919	genus	13	Barnesiella	SUA	rs76181748	C	0.017164	-0.0778559	6.7766e-06	0.0007	0.0049	0.8887	37.3406
920	genus	14	Barnesiella	SUA	rs77455852	T	0.0195601	-0.0891491	3.16354e-06	-0.0092	0.0083	0.2721	36.4797
921	genus	15	Barnesiella	SUA	rs79795328	A	0.0176441	-0.0818645	4.23302e-06	-0.0093	0.0053	0.08348	37.5112
922	genus	1	Bifidobacterium	SUA	rs12022129	G	0.0138937	0.0619356	7.99643e-06	0.0084	0.0035	0.01719	28.9461
923	genus	2	Bifidobacterium	SUA	rs13020688	G	0.0122617	0.0562696	4.07258e-06	-0.0052	0.004	0.1967	29.6479
924	genus	3	Bifidobacterium	SUA	rs182549	C	0.0127294	0.119703	1.27822e-20	-0.0091	0.0051	0.07601	58.3647
925	genus	4	Bifidobacterium	SUA	rs1961273	C	0.0132319	0.0674036	3.50864e-07	-0.0001	0.0034	0.9659	32.8935
926	genus	5	Bifidobacterium	SUA	rs2491158	G	0.015983	0.0712624	8.04716e-06	0.0015	0.0045	0.7408	28.1706
927	genus	6	Bifidobacterium	SUA	rs2686790	T	0.0157926	0.070741	7.49893e-06	-0.0033	0.0038	0.3753	29.0827
928	genus	7	Bifidobacterium	SUA	rs41389446	T	0.0184902	-0.0822824	8.22497e-06	0.0037	0.0057	0.5219	30.0873
929	genus	8	Bifidobacterium	SUA	rs540489	T	0.0138746	-0.0637641	5.19458e-06	-0.0025	0.0038	0.5091	31.919
930	genus	9	Bifidobacterium	SUA	rs55888705	A	0.0121139	0.0546319	6.67019e-06	0.0001	0.0033	0.9795	29.2717
931	genus	10	Bifidobacterium	SUA	rs56108664	T	0.0157926	0.0729971	2.4402e-06	0.0039	0.005	0.4347	29.0466
932	genus	11	Bifidobacterium	SUA	rs5746486	T	0.0120801	-0.0536216	8.99955e-06	-0.0036	0.0032	0.2484	31.0137
933	genus	12	Bifidobacterium	SUA	rs62181700	G	0.0131205	-0.0624643	2.17246e-06	-0.0041	0.0035	0.2432	33.3403
934	genus	13	Bifidobacterium	SUA	rs638382	T	0.0123008	-0.0650864	9.44766e-08	0.0156	0.0045	0.0004586	36.2787
935	genus	14	Bifidobacterium	SUA	rs7322849	T	0.0201813	0.112428	1.08368e-08	0.0033	0.0049	0.5044	35.82
936	genus	15	Bifidobacterium	SUA	rs73797465	T	0.0209237	-0.0953566	4.38162e-06	0.0069	0.006	0.2482	31.7533
937	genus	16	Bifidobacterium	SUA	rs75344046	C	0.0505979	0.232354	4.86354e-06	0.0094	0.0102	0.3569	14.5652
938	genus	17	Bifidobacterium	SUA	rs7570971	A	0.0125748	0.113335	2.01343e-19	-0.0063	0.0051	0.2133	55.9142
939	genus	18	Bifidobacterium	SUA	rs857444	C	0.0121219	0.0558234	3.57097e-06	-0.0056	0.0034	0.0937	29.8651
940	genus	1	Bilophila	SUA	rs11069458	T	0.015503	-0.0680947	7.71547e-06	0.0009	0.0036	0.805	36.8824
941	genus	2	Bilophila	SUA	rs1241171	G	0.0150148	-0.0692654	4.24037e-06	0.004	0.0035	0.2545	38.8057
942	genus	3	Bilophila	SUA	rs1571225	C	0.0170621	0.0826826	1.12289e-06	0.0026	0.0038	0.4879	37.4927
943	genus	4	Bilophila	SUA	rs1969927	G	0.0126935	0.0564589	9.0722e-06	0.0018	0.0033	0.5824	34.4353
944	genus	5	Bilophila	SUA	rs2713348	A	0.0139996	0.0612931	9.91115e-06	-0.0046	0.0034	0.1799	34.0237
945	genus	6	Bilophila	SUA	rs2728491	G	0.0139456	-0.0627416	6.33255e-06	-0.0013	0.0038	0.7249	37.8107
946	genus	7	Bilophila	SUA	rs3827020	C	0.0160642	0.0766479	1.78875e-06	0.0036	0.0055	0.5086	36.5999
947	genus	8	Bilophila	SUA	rs4798126	G	0.016799	0.073288	7.14662e-06	0.0033	0.0038	0.3942	33.803
948	genus	9	Bilophila	SUA	rs542415	T	0.0133436	-0.0613623	4.70948e-06	0.0007	0.0036	0.8562	38.5643
949	genus	10	Bilophila	SUA	rs60178956	G	0.0141485	-0.0624818	8.05619e-06	0.0019	0.0036	0.5966	36.979
950	genus	11	Bilophila	SUA	rs6793291	C	0.0241633	0.112729	3.1132e-06	-0.001	0.0058	0.8689	33.4024
951	genus	12	Bilophila	SUA	rs72676854	T	0.026882	0.123209	5.62268e-06	-0.0143	0.008	0.07537	33.7137
952	genus	13	Bilophila	SUA	rs7802841	C	0.0137701	0.0670097	1.76952e-06	-0.0024	0.0038	0.5346	37.646
953	genus	14	Bilophila	SUA	rs9899990	A	0.0233878	-0.102702	9.06691e-06	-0.001	0.0065	0.8817	35.7921
954	genus	1	Blautia	SUA	rs11149971	C	0.02339	0.117605	1.03934e-06	-0.0097	0.0071	0.1697	47.2932
955	genus	2	Blautia	SUA	rs113271346	C	0.0172116	0.0782682	6.85386e-06	-0.0051	0.0058	0.3801	44.5784
956	genus	3	Blautia	SUA	rs115043014	G	0.043992	-0.206605	5.186e-06	-0.0106	0.0097	0.2757	26.8549
957	genus	4	Blautia	SUA	rs117001700	T	0.0441122	0.196414	8.83912e-06	0.0059	0.01	0.5532	22.5076
958	genus	5	Blautia	SUA	rs12453000	C	0.0129987	0.0625335	1.26117e-06	0.0053	0.004	0.1877	47.5478
959	genus	6	Blautia	SUA	rs16892041	T	0.0141804	-0.0622605	8.82028e-06	-0.0032	0.004	0.4169	47.0823
960	genus	7	Blautia	SUA	rs2788271	T	0.0133492	-0.0575596	7.16388e-06	0.005	0.0037	0.1691	46.2126
961	genus	8	Blautia	SUA	rs3005511	A	0.0110768	0.0501085	6.18905e-06	0.0001	0.0032	0.9745	45.4119
962	genus	9	Blautia	SUA	rs4926264	T	0.0178239	0.0826207	5.10293e-06	0.0054	0.0045	0.2293	46.4916
963	genus	10	Blautia	SUA	rs67794373	C	0.0123443	0.0601709	1.00003e-06	-0.0011	0.0035	0.7487	48.6323
964	genus	11	Blautia	SUA	rs682885	A	0.0107359	-0.0493376	4.4908e-06	0.0027	0.0031	0.3916	49.3475
965	genus	12	Blautia	SUA	rs72973581	A	0.0265408	0.125169	1.73934e-06	-0.0048	0.0103	0.644	39.2021
966	genus	13	Blautia	SUA	rs7860714	A	0.0109853	-0.0502178	4.09147e-06	-0.0065	0.0043	0.1299	48.9333
967	genus	1	Butyricicoccus	SUA	rs10084203	A	0.0123563	0.0549699	8.58646e-06	-0.0035	0.0034	0.3071	70.247
968	genus	2	Butyricicoccus	SUA	rs12034718	A	0.0158213	0.0701199	9.57686e-06	-0.0076	0.0051	0.1364	68.0641
969	genus	3	Butyricicoccus	SUA	rs12585793	T	0.0564729	-0.262206	5.79191e-06	-0.0075	0.007	0.2847	34.9726
970	genus	4	Butyricicoccus	SUA	rs2017189	G	0.011024	-0.0506956	3.87256e-06	0.002	0.0037	0.5825	77.799
971	genus	5	Butyricicoccus	SUA	rs4962426	G	0.0135979	0.0614216	7.3849e-06	-0.0014	0.0041	0.726	70.7518
972	genus	6	Butyricicoccus	SUA	rs56221232	T	0.0167401	0.0828027	7.6194e-07	-0.0043	0.0048	0.3706	77.7827
973	genus	7	Butyricicoccus	SUA	rs62478070	T	0.0494959	0.224039	5.9377e-06	0.0093	0.0103	0.3663	33.1096
974	genus	8	Butyricicoccus	SUA	rs7322368	T	0.0183167	0.0815733	5.5178e-06	-0.0078	0.0051	0.1295	70.3173
975	genus	1	Butyricimonas	SUA	rs11228830	A	0.0298411	0.135265	6.55162e-06	0.0119	0.0078	0.1279	27.1817
976	genus	2	Butyricimonas	SUA	rs113054641	G	0.0274574	-0.144881	1.73694e-07	-0.0109	0.0057	0.05738	36.8339
977	genus	3	Butyricimonas	SUA	rs12304031	G	0.0196846	-0.086278	6.70067e-06	-0.0077	0.0046	0.09449	31.3733
978	genus	4	Butyricimonas	SUA	rs12458763	A	0.0269587	0.122037	6.36646e-06	-0.0071	0.0063	0.2602	29.3149
979	genus	5	Butyricimonas	SUA	rs1862649	G	0.0248176	0.113124	4.76256e-06	0.0009	0.0044	0.8297	29.1174
980	genus	6	Butyricimonas	SUA	rs2114713	G	0.0138998	0.062721	6.87713e-06	0.0063	0.0033	0.05817	29.7408
981	genus	7	Butyricimonas	SUA	rs251174	T	0.0145132	0.0686014	1.74985e-06	-0.0064	0.0035	0.06576	31.0873
982	genus	8	Butyricimonas	SUA	rs605188	T	0.013801	0.0615905	8.23935e-06	0.0005	0.0031	0.866	29.4335
983	genus	9	Butyricimonas	SUA	rs62130338	G	0.0158324	-0.0732608	3.8981e-06	-0.0017	0.0041	0.6839	33.0416
984	genus	10	Butyricimonas	SUA	rs62390301	T	0.0174893	-0.0872983	7.41905e-07	-0.0033	0.0049	0.4968	35.882
985	genus	11	Butyricimonas	SUA	rs7083431	A	0.0144439	0.0703539	8.8546e-07	0.0022	0.0036	0.5434	31.9875
986	genus	12	Butyricimonas	SUA	rs71428626	G	0.0289905	-0.133188	4.80413e-06	0.0054	0.0077	0.4813	31.606
987	genus	13	Butyricimonas	SUA	rs72814525	A	0.0149766	0.0664154	8.24599e-06	-0.0007	0.0036	0.8409	29.2549
988	genus	14	Butyricimonas	SUA	rs78453362	A	0.0327073	-0.14948	4.0581e-06	0.015	0.0088	0.09089	28.9031
989	genus	15	Butyricimonas	SUA	rs9657374	C	0.0148172	0.0680719	4.50359e-06	-0.0032	0.0033	0.3327	30.258
990	genus	1	Butyrivibrio	SUA	rs1007475	G	0.0261271	0.118065	7.92312e-06	0.0026	0.0036	0.466	15.2774
991	genus	2	Butyrivibrio	SUA	rs11761679	T	0.0321539	0.154775	2.20231e-06	-0.0039	0.0046	0.3983	16.1801
992	genus	3	Butyrivibrio	SUA	rs142855850	A	0.0457138	0.205013	6.85543e-06	0.0111	0.0104	0.2872	14.5684
993	genus	4	Butyrivibrio	SUA	rs16934069	T	0.0299444	-0.133784	8.8591e-06	0.0065	0.0037	0.07613	17.5897
994	genus	5	Butyrivibrio	SUA	rs16941336	C	0.0267936	0.127488	1.53182e-06	0.0004	0.0036	0.9029	16.0112
995	genus	6	Butyrivibrio	SUA	rs17163238	G	0.0309117	0.140987	5.51196e-06	-0.0011	0.0042	0.7967	15.407
996	genus	7	Butyrivibrio	SUA	rs4537857	T	0.0260992	-0.12459	1.80192e-06	-0.0049	0.0034	0.1581	18.8764
997	genus	8	Butyrivibrio	SUA	rs486484	A	0.0240008	-0.108349	6.61084e-06	0.0043	0.0032	0.1767	17.7223
998	genus	9	Butyrivibrio	SUA	rs4928024	A	0.0389333	-0.17471	8.18641e-06	0.002	0.0043	0.6404	17.6698
999	genus	10	Butyrivibrio	SUA	rs71640701	A	0.0391671	0.186882	2.12319e-06	-0.0033	0.0056	0.553	16.0516
1000	genus	11	Butyrivibrio	SUA	rs72723662	C	0.0449336	0.224078	7.86241e-07	0.0022	0.0099	0.825	15.5844
1001	genus	12	Butyrivibrio	SUA	rs74622183	A	0.0428204	-0.201027	2.45748e-06	0.0007	0.0057	0.9081	18.533
1002	genus	13	Butyrivibrio	SUA	rs77356209	T	0.0483299	0.216874	6.6643e-06	-0.0101	0.0054	0.06137	14.9321
1003	genus	14	Butyrivibrio	SUA	rs7752361	A	0.0239975	-0.11923	7.69113e-07	-0.0008	0.0032	0.81	19.6979
1004	genus	15	Butyrivibrio	SUA	rs7763512	G	0.0253367	0.119846	3.10655e-06	0.0002	0.0033	0.9574	15.3543
1005	genus	16	Butyrivibrio	SUA	rs9349693	A	0.0259861	0.117973	5.54958e-06	0.0044	0.0033	0.1745	15.342
1006	genus	1	CandidatusSoleaferrea	SUA	rs10090365	A	0.0180989	-0.0834413	4.17309e-06	-0.0003	0.0031	0.9102	38.1342
1007	genus	2	CandidatusSoleaferrea	SUA	rs10108780	A	0.0199807	-0.092834	3.64079e-06	0.0036	0.0036	0.323	38.0095
1008	genus	3	CandidatusSoleaferrea	SUA	rs10809135	T	0.0182426	0.0834858	5.47174e-06	0.0099	0.0033	0.003117	33.2411
1009	genus	4	CandidatusSoleaferrea	SUA	rs4294381	T	0.023186	0.112197	1.3685e-06	-0.0016	0.0041	0.7008	35.4698
1010	genus	5	CandidatusSoleaferrea	SUA	rs4678258	T	0.0215646	0.0986136	5.53183e-06	-0.0057	0.0041	0.1613	33.5182
1011	genus	6	CandidatusSoleaferrea	SUA	rs6489992	A	0.0187031	-0.0840437	7.88786e-06	-0.0051	0.0034	0.1274	37.1112
1012	genus	7	CandidatusSoleaferrea	SUA	rs6494306	A	0.0214221	-0.0969304	5.80051e-06	0.0062	0.0035	0.07299	37.3908
1013	genus	8	CandidatusSoleaferrea	SUA	rs7400877	T	0.0212799	-0.0951085	9.29448e-06	-0.0009	0.0036	0.7969	36.9101
1014	genus	9	CandidatusSoleaferrea	SUA	rs7766248	T	0.0278709	-0.123381	5.07488e-06	-0.0052	0.005	0.3042	36.5411
1015	genus	10	CandidatusSoleaferrea	SUA	rs9973954	A	0.0195401	0.0892075	5.94796e-06	0.001	0.0037	0.7926	33.5949
1016	genus	1	Catenibacterium	SUA	rs12404911	C	0.0304142	0.140717	2.79891e-06	-0.0018	0.0037	0.6227	48.1609
1017	genus	2	Catenibacterium	SUA	rs212393	G	0.0286209	-0.135254	3.62489e-06	-0.0036	0.0039	0.3493	57.9531
1018	genus	3	Catenibacterium	SUA	rs73128290	A	0.0284563	0.129726	4.29372e-06	0.0089	0.0041	0.02798	47.5197
1019	genus	4	Catenibacterium	SUA	rs77285108	G	0.0353447	-0.161826	3.6268e-06	0.0028	0.0049	0.5688	55.7918
1020	genus	5	Catenibacterium	SUA	rs7742829	C	0.0251099	0.11411	5.60729e-06	-0.0054	0.0031	0.08495	47.3838
1021	genus	1	ChristensenellaceaeR.7group	SUA	rs10461257	A	0.0122069	-0.0551969	6.50746e-06	-0.0021	0.0046	0.6434	53.7619
1022	genus	2	ChristensenellaceaeR.7group	SUA	rs17081797	A	0.0204253	-0.0904325	3.34031e-06	-0.0074	0.0051	0.1432	53.1386
1023	genus	3	ChristensenellaceaeR.7group	SUA	rs60954665	T	0.0110787	0.049815	7.13177e-06	0.0025	0.0031	0.4091	50.3244
1024	genus	4	ChristensenellaceaeR.7group	SUA	rs62132810	A	0.0179623	-0.0828853	5.66711e-06	-0.003	0.0091	0.7446	53.3477
1025	genus	5	ChristensenellaceaeR.7group	SUA	rs62190261	A	0.0214723	0.0958394	8.74023e-06	-0.002	0.0073	0.7882	48.2712
1026	genus	6	ChristensenellaceaeR.7group	SUA	rs62467127	C	0.0251983	0.114108	3.25362e-06	-0.0048	0.0055	0.3855	44.4907
1027	genus	7	ChristensenellaceaeR.7group	SUA	rs73952017	C	0.0194354	-0.0862164	8.45769e-06	0.0044	0.0064	0.492	51.5578
1028	genus	8	ChristensenellaceaeR.7group	SUA	rs78521377	C	0.0274797	0.124992	5.60674e-06	-0.0054	0.0066	0.4107	44.4698
1029	genus	9	ChristensenellaceaeR.7group	SUA	rs79150079	C	0.0270977	0.121547	9.41804e-06	0.0075	0.008	0.3502	42.7552
1030	genus	10	ChristensenellaceaeR.7group	SUA	rs8110909	G	0.0117302	0.057561	8.754e-07	-0.0002	0.0033	0.9406	54.7329
1031	genus	11	ChristensenellaceaeR.7group	SUA	rs892686	A	0.011136	0.0514099	3.96861e-06	0.0022	0.0032	0.4912	51.6183
1032	genus	1	Clostridiumsensustricto1	SUA	rs10804492	T	0.0136908	-0.0605433	9.45751e-06	0.0032	0.0034	0.3469	68.0443
1033	genus	2	Clostridiumsensustricto1	SUA	rs11264403	G	0.0334454	-0.139062	7.75544e-06	-0.0225	0.0059	0.0001247	46.4129
1034	genus	3	Clostridiumsensustricto1	SUA	rs115807074	A	0.0492575	-0.22736	4.31688e-06	0.0053	0.0093	0.5735	40.001
1035	genus	4	Clostridiumsensustricto1	SUA	rs116847295	C	0.0246032	0.110021	4.58118e-06	-0.0198	0.0074	0.007629	60.9296
1036	genus	5	Clostridiumsensustricto1	SUA	rs12341505	G	0.0180121	0.0810718	4.82174e-06	0.0078	0.0049	0.1124	64.2368
1037	genus	6	Clostridiumsensustricto1	SUA	rs2795528	G	0.0392204	-0.184315	2.7204e-06	0.0007	0.0087	0.9325	49.4777
1038	genus	7	Clostridiumsensustricto1	SUA	rs2817172	C	0.0124492	0.058139	2.76655e-06	-0.0071	0.0033	0.03125	65.4078
1039	genus	8	Clostridiumsensustricto1	SUA	rs550843	T	0.0169209	-0.0783246	2.05071e-06	-0.0069	0.0042	0.1045	71.2925
1040	genus	1	Collinsella	SUA	rs10890671	T	0.0118848	-0.0537401	6.52136e-06	0.0019	0.0031	0.5457	56.1005
1041	genus	2	Collinsella	SUA	rs11597285	G	0.0120548	-0.0537947	9.37615e-06	0.0024	0.0035	0.4944	55.3401
1042	genus	3	Collinsella	SUA	rs1496626	T	0.01616	-0.0722307	6.78175e-06	0.0052	0.004	0.1983	55.4327
1043	genus	4	Collinsella	SUA	rs149807560	C	0.0235841	-0.104264	7.0987e-06	-0.0011	0.007	0.8722	53.1906
1044	genus	5	Collinsella	SUA	rs2103510	G	0.0168217	0.0786551	2.42474e-06	0.0093	0.0042	0.02565	53.7178
1045	genus	6	Collinsella	SUA	rs2660968	G	0.0149398	0.0666566	9.6825e-06	0.0064	0.0037	0.08365	51.3563
1046	genus	7	Collinsella	SUA	rs62448871	C	0.0120324	-0.0540309	6.78253e-06	0.0042	0.0032	0.1971	55.6988
1047	genus	8	Collinsella	SUA	rs73052258	G	0.0202658	0.0930178	1.7158e-06	0.009	0.0052	0.08337	52.7713
1048	genus	9	Collinsella	SUA	rs75672793	A	0.0240522	-0.108908	6.13549e-06	0.0031	0.0073	0.6731	52.7925
1049	genus	10	Collinsella	SUA	rs9541268	C	0.0197312	0.09597	8.79419e-07	0.0022	0.006	0.7091	52.8198
1050	genus	1	Coprobacter	SUA	rs11532348	C	0.0226826	-0.103931	5.71184e-06	0.0053	0.0044	0.2272	29.6201
1051	genus	2	Coprobacter	SUA	rs12684609	T	0.0220366	0.100827	6.10177e-06	-0.0017	0.0041	0.6789	26.3718
1052	genus	3	Coprobacter	SUA	rs12996055	A	0.0209405	0.0921817	8.07639e-06	-0.0002	0.0047	0.9705	25.869
1053	genus	4	Coprobacter	SUA	rs143662916	C	0.0540141	0.253264	3.07252e-06	0.0002	0.0087	0.9826	18.1988
1054	genus	5	Coprobacter	SUA	rs189356	G	0.0171916	0.0781125	6.26291e-06	0.0003	0.0034	0.9374	27.0635
1055	genus	6	Coprobacter	SUA	rs213863	C	0.0188377	-0.0887412	2.34883e-06	-0.0059	0.0033	0.07253	31.4703
1056	genus	7	Coprobacter	SUA	rs28402691	T	0.0251199	0.110695	9.55668e-06	0.0016	0.0043	0.7132	25.5079
1057	genus	8	Coprobacter	SUA	rs305411	A	0.0264518	0.129218	1.00906e-06	-0.002	0.0046	0.6656	28.9951
1058	genus	9	Coprobacter	SUA	rs3828477	G	0.019569	-0.091218	2.88974e-06	0.0001	0.0034	0.9875	31.1232
1059	genus	10	Coprobacter	SUA	rs56691857	C	0.0403255	-0.18305	7.25058e-06	0.0021	0.0061	0.728	27.0836
1060	genus	11	Coprobacter	SUA	rs6496717	C	0.0199618	0.0889939	6.74656e-06	-0.005	0.0035	0.1465	26.6438
1061	genus	12	Coprobacter	SUA	rs72821405	T	0.0319978	-0.147365	4.7576e-06	0.0043	0.0069	0.5288	29.3599
1062	genus	13	Coprobacter	SUA	rs74919520	G	0.0276296	0.125703	5.76326e-06	-0.0154	0.0048	0.00117	26.2828
1063	genus	1	Coprococcus1	SUA	rs1010560	C	0.0122722	0.0580232	1.95915e-06	0.0133	0.0041	0.001114	45.2482
1064	genus	2	Coprococcus1	SUA	rs12794898	G	0.0197212	0.0903299	4.91531e-06	0.0109	0.0071	0.1277	41.7412
1065	genus	3	Coprococcus1	SUA	rs1519491	T	0.0113558	0.0499197	8.95283e-06	0.0008	0.0036	0.834	42.1991
1066	genus	4	Coprococcus1	SUA	rs1576241	A	0.0109535	-0.0510343	3.32862e-06	0.0049	0.0031	0.1134	47.9561
1067	genus	5	Coprococcus1	SUA	rs1762123	C	0.0198554	-0.0891532	8.01468e-06	0.01	0.0051	0.05291	46.1531
1068	genus	6	Coprococcus1	SUA	rs2907920	A	0.0126824	0.0561173	7.65327e-06	-0.0013	0.004	0.7401	41.5434
1069	genus	7	Coprococcus1	SUA	rs4277593	G	0.0109914	-0.0585649	1.13969e-07	0.0018	0.0031	0.5725	54.981
1070	genus	8	Coprococcus1	SUA	rs56405618	A	0.0186508	-0.08963	1.57195e-06	0.0015	0.0051	0.7634	49.0122
1071	genus	9	Coprococcus1	SUA	rs73031725	T	0.0355224	0.167591	1.97917e-06	0.0004	0.0088	0.9596	29.0001
1072	genus	10	Coprococcus1	SUA	rs73167075	T	0.0127573	0.0573137	8.56864e-06	-0.0028	0.0035	0.4185	43.0924
1073	genus	11	Coprococcus1	SUA	rs74101919	T	0.0144651	-0.0718989	1.03291e-06	0.002	0.0038	0.5946	51.2787
1074	genus	12	Coprococcus1	SUA	rs7795598	G	0.0119178	-0.0535938	8.53458e-06	0.0013	0.0033	0.7006	46.2364
1075	genus	13	Coprococcus1	SUA	rs946513	C	0.0460018	0.205899	8.61855e-06	0.0002	0.0126	0.9861	20.9534
1076	genus	1	Coprococcus2	SUA	rs10070053	A	0.0135375	0.0594312	7.64883e-06	-0.0003	0.0038	0.9443	40.9241
1077	genus	2	Coprococcus2	SUA	rs11159771	C	0.0142563	-0.0665437	3.35592e-06	-0.002	0.0033	0.5431	47.3598
1078	genus	3	Coprococcus2	SUA	rs12634070	T	0.0164921	0.0736486	9.95104e-06	-0.0035	0.0039	0.378	41.5664
1079	genus	4	Coprococcus2	SUA	rs2482516	C	0.0164619	0.0754415	4.72333e-06	-0.0013	0.004	0.7453	42.6567
1080	genus	5	Coprococcus2	SUA	rs35890118	A	0.0147661	-0.066536	8.25962e-06	-0.0005	0.0034	0.8935	45.6467
1081	genus	6	Coprococcus2	SUA	rs61823518	A	0.0215724	-0.0955381	6.68258e-06	0.0028	0.0055	0.607	43.8861
1082	genus	7	Coprococcus2	SUA	rs6677933	C	0.0164216	-0.0804405	1.18501e-06	0.0037	0.0042	0.3775	49.7987
1083	genus	8	Coprococcus2	SUA	rs6894272	T	0.0253003	-0.113458	9.53205e-06	0.01	0.0057	0.0799	44.501
1084	genus	9	Coprococcus2	SUA	rs7266126	T	0.0238307	0.106562	8.88741e-06	0.0034	0.0062	0.586	40.609
1085	genus	10	Coprococcus2	SUA	rs72680320	T	0.013919	-0.0649382	2.27115e-06	0.0019	0.0036	0.6077	46.3861
1086	genus	11	Coprococcus2	SUA	rs9426473	A	0.0161662	0.0727361	6.30687e-06	0.0019	0.0039	0.634	41.9204
1087	genus	1	Coprococcus3	SUA	rs10810043	A	0.0115923	0.0515518	9.27424e-06	0.0043	0.0033	0.2019	53.9129
1088	genus	2	Coprococcus3	SUA	rs11077359	T	0.0148833	-0.0645443	9.63598e-06	-0.0065	0.0052	0.2164	55.5879
1089	genus	3	Coprococcus3	SUA	rs11080344	C	0.0113054	0.0516921	4.78692e-06	0.0001	0.0032	0.9768	55.376
1090	genus	4	Coprococcus3	SUA	rs13247359	G	0.0113031	0.051211	7.32611e-06	-0.0002	0.0034	0.9419	54.8877
1091	genus	5	Coprococcus3	SUA	rs13394391	C	0.0150918	-0.0709302	2.20317e-06	-0.0061	0.0044	0.1612	61.2666
1092	genus	6	Coprococcus3	SUA	rs178271	T	0.0294239	0.145257	7.81088e-07	-0.0125	0.0074	0.0898	48.7546
1093	genus	7	Coprococcus3	SUA	rs4575475	G	0.0137787	0.0619514	7.04284e-06	0.0089	0.0053	0.09435	53.2574
1094	genus	8	Coprococcus3	SUA	rs6994742	C	0.0123929	0.0551306	7.83609e-06	-0.0056	0.0033	0.09319	53.9319
1095	genus	9	Coprococcus3	SUA	rs78686130	T	0.0122413	-0.0555296	5.83518e-06	-0.005	0.0034	0.1446	58.4045
1096	genus	10	Coprococcus3	SUA	rs8100692	T	0.0113476	0.0577411	4.16459e-07	-0.0001	0.0031	0.9865	61.3427
1097	genus	1	DefluviitaleaceaeUCG011	SUA	rs112893842	T	0.0232806	0.11381	1.44535e-06	0.0012	0.0043	0.7809	41.7239
1098	genus	2	DefluviitaleaceaeUCG011	SUA	rs1582238	T	0.0167257	0.0805036	1.56775e-06	0.0024	0.0035	0.4979	40.5811
1099	genus	3	DefluviitaleaceaeUCG011	SUA	rs2892880	G	0.0181686	0.0817755	6.82881e-06	0.0006	0.0035	0.8701	38.5941
1100	genus	4	DefluviitaleaceaeUCG011	SUA	rs4344384	G	0.0156309	0.0715978	4.83238e-06	-0.0033	0.0031	0.2916	39.2337
1101	genus	5	DefluviitaleaceaeUCG011	SUA	rs4677103	A	0.0197263	0.0977912	9.59557e-07	-0.0021	0.0054	0.6968	41.7224
1102	genus	6	DefluviitaleaceaeUCG011	SUA	rs55658617	T	0.0362226	0.174369	2.15292e-06	-0.0034	0.0088	0.6993	36.8607
1103	genus	7	DefluviitaleaceaeUCG011	SUA	rs6952956	T	0.0242029	-0.107753	8.66132e-06	-0.0053	0.0056	0.3395	41.724
1104	genus	8	DefluviitaleaceaeUCG011	SUA	rs72731813	C	0.0293796	-0.147383	4.33116e-07	0.0188	0.0073	0.009611	46.5879
1105	genus	9	DefluviitaleaceaeUCG011	SUA	rs9608282	T	0.0299793	0.142939	2.52045e-06	0.0068	0.0066	0.3072	39.5021
1106	genus	10	DefluviitaleaceaeUCG011	SUA	rs9725395	A	0.029554	-0.13834	3.51921e-06	0.0124	0.0068	0.0668	43.9694
1107	genus	1	Desulfovibrio	SUA	rs10129801	T	0.0147299	-0.0690555	2.81629e-06	-0.0082	0.0031	0.008509	39.2732
1108	genus	2	Desulfovibrio	SUA	rs12031543	T	0.0281887	-0.127185	6.54764e-06	-0.0025	0.0051	0.6225	36.9832
1109	genus	3	Desulfovibrio	SUA	rs1294544	A	0.0153635	0.0688782	7.77587e-06	0.0004	0.0033	0.8979	34.1597
1110	genus	4	Desulfovibrio	SUA	rs13066142	G	0.0250891	0.119141	3.78665e-06	0.0073	0.0053	0.1706	36.0731
1111	genus	5	Desulfovibrio	SUA	rs16863365	A	0.0226964	0.109402	1.7945e-06	0.0119	0.0054	0.02901	35.6005
1112	genus	6	Desulfovibrio	SUA	rs2032031	A	0.0148681	-0.0654931	9.14277e-06	0.0004	0.0033	0.9111	36.8162
1113	genus	7	Desulfovibrio	SUA	rs2590913	G	0.0339396	0.154496	6.65421e-06	0.0004	0.0085	0.9639	30.425
1114	genus	8	Desulfovibrio	SUA	rs2853179	C	0.0174234	0.0811971	2.42439e-06	-0.0071	0.0036	0.04543	34.8408
1115	genus	9	Desulfovibrio	SUA	rs4797774	G	0.0470044	0.212582	5.64315e-06	0.0102	0.0083	0.22	20.3893
1116	genus	10	Desulfovibrio	SUA	rs6580353	T	0.0169735	0.0770979	4.93857e-06	-0.0008	0.0039	0.8417	34.586
1117	genus	11	Desulfovibrio	SUA	rs72647089	T	0.0239337	-0.106594	8.29763e-06	-0.0045	0.0053	0.3888	36.7422
1118	genus	12	Desulfovibrio	SUA	rs7729080	C	0.0157691	-0.070287	9.95869e-06	0.0068	0.0032	0.03418	37.2718
1119	genus	1	Dialister	SUA	rs10138457	T	0.0261933	-0.113054	7.88122e-06	0.0246	0.0069	0.0003309	39.1436
1120	genus	2	Dialister	SUA	rs10938938	G	0.0170915	-0.0773514	7.37063e-06	-0.0044	0.0045	0.3311	41.8934
1121	genus	3	Dialister	SUA	rs11071887	T	0.0146315	0.0662403	5.91407e-06	0.0008	0.0036	0.8288	39.5288
1122	genus	4	Dialister	SUA	rs11166701	G	0.013186	-0.0655301	5.50746e-07	0.0024	0.0033	0.4736	46.7931
1123	genus	5	Dialister	SUA	rs1601589	T	0.0227864	0.101201	7.05672e-06	-0.0026	0.0048	0.5883	38.718
1124	genus	6	Dialister	SUA	rs2314294	T	0.0193719	0.0865932	8.07899e-06	-0.0023	0.0054	0.6653	37.9285
1125	genus	7	Dialister	SUA	rs2435610	A	0.0143314	0.0647131	5.93269e-06	-0.0004	0.0035	0.9125	39.422
1126	genus	8	Dialister	SUA	rs4747450	C	0.0147685	0.0668509	5.83729e-06	0.0001	0.0037	0.9871	39.5198
1127	genus	9	Dialister	SUA	rs4753063	G	0.0130052	-0.0596297	4.85684e-06	0.0065	0.0031	0.03834	43.5054
1128	genus	10	Dialister	SUA	rs75416973	A	0.016451	0.0727223	9.46091e-06	0.0032	0.0045	0.4847	37.6364
1129	genus	11	Dialister	SUA	rs764177	C	0.0135366	-0.0601454	9.60772e-06	-0.0027	0.0033	0.4217	42.1072
1130	genus	12	Dialister	SUA	rs76680460	G	0.0364332	-0.161296	8.19213e-06	-0.007	0.0096	0.4662	32.7842
1131	genus	1	Dorea	SUA	rs11150408	T	0.0109063	0.0488254	7.05777e-06	0.0058	0.0042	0.1668	51.5144
1132	genus	2	Dorea	SUA	rs12537781	T	0.0125223	-0.055544	9.15137e-06	-0.0006	0.0038	0.8727	55.2299
1133	genus	3	Dorea	SUA	rs13279148	G	0.0150878	0.0715309	2.25283e-06	0.0086	0.0048	0.07064	55.0748
1134	genus	4	Dorea	SUA	rs1899291	C	0.0150285	0.0697217	4.56686e-06	-0.0049	0.0041	0.2284	53.9442
1135	genus	5	Dorea	SUA	rs3005511	A	0.0112852	0.0516127	5.28702e-06	0.0001	0.0032	0.9745	53.2084
1136	genus	6	Dorea	SUA	rs345219	T	0.0112621	-0.0497368	8.8006e-06	-0.0004	0.0037	0.9034	54.3835
1137	genus	7	Dorea	SUA	rs3752849	G	0.036608	0.163846	7.68057e-06	0.0099	0.0065	0.1292	27.755
1138	genus	8	Dorea	SUA	rs4793307	C	0.0122472	0.0574165	4.0069e-06	0.0082	0.004	0.04078	54.4762
1139	genus	9	Dorea	SUA	rs62503162	A	0.0194379	-0.0974091	7.46605e-07	0.0035	0.0069	0.615	60.1966
1140	genus	10	Dorea	SUA	rs73729431	C	0.0299983	-0.13745	3.1674e-06	-0.0128	0.0088	0.1456	42.615
1141	genus	11	Dorea	SUA	rs78772518	A	0.0283609	0.13826	3.38015e-06	-0.0092	0.0092	0.3166	43.9294
1142	genus	1	Eggerthella	SUA	rs112205261	T	0.0403613	-0.188618	3.34648e-06	-0.0039	0.0047	0.4118	31.9906
1143	genus	2	Eggerthella	SUA	rs13070736	A	0.0272024	-0.121331	7.61915e-06	0.0022	0.0039	0.5805	30.7704
1144	genus	3	Eggerthella	SUA	rs1784446	G	0.0198096	0.0907728	5.23136e-06	-0.0085	0.0031	0.006158	27.8639
1145	genus	4	Eggerthella	SUA	rs2223081	G	0.0221108	0.102572	3.88889e-06	-0.0064	0.0034	0.06274	28.1837
1146	genus	5	Eggerthella	SUA	rs2240838	A	0.0197653	0.0980582	7.36205e-07	0.004	0.0033	0.223	29.9881
1147	genus	6	Eggerthella	SUA	rs2877457	G	0.0210208	-0.093486	9.02708e-06	0.0191	0.0067	0.004445	30.4941
1148	genus	7	Eggerthella	SUA	rs3851328	T	0.0236527	-0.107774	4.17589e-06	0.0085	0.0037	0.02136	31.471
1149	genus	8	Eggerthella	SUA	rs4985746	G	0.0247653	0.110522	5.71461e-06	0.0047	0.0045	0.2974	26.4963
1150	genus	9	Eggerthella	SUA	rs6430926	C	0.0197127	0.0879736	8.37122e-06	0.0019	0.0032	0.5466	27.1881
1151	genus	10	Eggerthella	SUA	rs67490567	T	0.0245457	0.108495	8.94216e-06	-0.0117	0.0055	0.03558	26.7657
1152	genus	11	Eggerthella	SUA	rs76663501	C	0.0378576	0.175349	4.82574e-06	-0.0082	0.0078	0.2951	27.1462
1153	genus	1	Eisenbergiella	SUA	rs11027642	C	0.0284844	0.129006	4.91871e-06	0.0053	0.004	0.188	26.3884
1154	genus	2	Eisenbergiella	SUA	rs11079158	T	0.022546	0.100627	7.34849e-06	-0.019	0.004	2.62e-06	26.0281
1155	genus	3	Eisenbergiella	SUA	rs11938607	T	0.0216636	0.0978125	8.2182e-06	0.0022	0.0036	0.5307	26.3128
1156	genus	4	Eisenbergiella	SUA	rs12257723	A	0.0211569	-0.0952742	8.85121e-06	-0.0014	0.0033	0.6627	29.6068
1157	genus	5	Eisenbergiella	SUA	rs12417319	C	0.0250935	-0.112514	7.92853e-06	-0.0044	0.004	0.2738	29.4724
1158	genus	6	Eisenbergiella	SUA	rs12710729	C	0.0199069	0.0893384	9.8441e-06	0.0017	0.0039	0.6578	26.1646
1159	genus	7	Eisenbergiella	SUA	rs13258851	A	0.0302124	0.137001	7.74648e-06	-0.0017	0.0042	0.6906	26.4189
1160	genus	8	Eisenbergiella	SUA	rs1508033	A	0.0195787	0.091546	3.22889e-06	-0.0007	0.0032	0.818	27.1761
1161	genus	9	Eisenbergiella	SUA	rs1553971	T	0.0263054	0.120965	5.26837e-06	-0.0057	0.0043	0.1877	26.7653
1162	genus	10	Eisenbergiella	SUA	rs2683098	C	0.022515	0.107319	2.2375e-06	-0.0029	0.0035	0.4023	27.671
1163	genus	11	Eisenbergiella	SUA	rs3812426	G	0.0224159	0.106447	2.71687e-06	-0.0052	0.0037	0.1619	27.5777
1164	genus	12	Eisenbergiella	SUA	rs4462860	G	0.0201104	0.0939071	4.16221e-06	-0.0007	0.0035	0.8379	26.8271
1165	genus	1	Enterorhabdus	SUA	rs10098492	T	0.0293688	0.132323	6.40572e-06	0.0065	0.005	0.1937	36.5284
1166	genus	2	Enterorhabdus	SUA	rs10764181	C	0.0169111	0.0832108	1.2145e-06	0.0004	0.0034	0.9087	40.1451
1167	genus	3	Enterorhabdus	SUA	rs114731706	T	0.0382298	0.182308	2.17342e-06	0.0052	0.0086	0.5468	34.4091
1168	genus	4	Enterorhabdus	SUA	rs12647099	G	0.0162675	-0.0959507	3.89801e-09	0.0012	0.0031	0.6938	54.4356
1169	genus	5	Enterorhabdus	SUA	rs2051957	C	0.0189864	0.0843291	8.89859e-06	0.0014	0.0035	0.6782	36.4597
1170	genus	6	Enterorhabdus	SUA	rs3017103	A	0.0208995	0.0980897	2.94044e-06	-0.0002	0.0037	0.9548	38.4038
1171	genus	7	Enterorhabdus	SUA	rs424715	T	0.0174855	0.0818743	4.4088e-06	-0.0009	0.0061	0.879	38.3193
1172	genus	8	Enterorhabdus	SUA	rs73331712	T	0.055123	0.26199	4.84923e-06	0.0021	0.0061	0.7325	24.084
1173	genus	9	Enterorhabdus	SUA	rs77655283	G	0.0298306	0.132988	5.88042e-06	0.0096	0.006	0.1135	36.5105
1174	genus	10	Enterorhabdus	SUA	rs7765821	A	0.0166495	-0.074323	7.81084e-06	0.0038	0.0033	0.2602	40.6034
1175	genus	1	Erysipelatoclostridium	SUA	rs1434153	G	0.0152443	-0.0684526	6.85295e-06	0.0003	0.0033	0.9184	30.6887
1176	genus	2	Erysipelatoclostridium	SUA	rs16936671	C	0.0217883	-0.0968026	6.04309e-06	-0.0003	0.0055	0.9559	30.0867
1177	genus	3	Erysipelatoclostridium	SUA	rs17804233	T	0.0144203	-0.0662914	4.58605e-06	0.0015	0.0033	0.6555	31.6376
1178	genus	4	Erysipelatoclostridium	SUA	rs2901723	C	0.0144295	0.0641339	8.79469e-06	0.0008	0.0034	0.8039	27.7386
1179	genus	5	Erysipelatoclostridium	SUA	rs340991	A	0.0158891	-0.0740482	3.74942e-06	0.0007	0.0033	0.8328	32.0881
1180	genus	6	Erysipelatoclostridium	SUA	rs3804326	A	0.0336352	0.14147	9.85273e-06	-0.0088	0.0049	0.07071	22.2532
1181	genus	7	Erysipelatoclostridium	SUA	rs45480394	T	0.0151835	-0.0687134	7.66155e-06	-0.0037	0.004	0.3479	30.8496
1182	genus	8	Erysipelatoclostridium	SUA	rs4697572	A	0.0163308	-0.0810636	7.5935e-07	-0.0004	0.0036	0.9187	34.2695
1183	genus	9	Erysipelatoclostridium	SUA	rs58236560	G	0.0234426	-0.111157	2.1612e-06	0.0008	0.0062	0.8975	32.0034
1184	genus	10	Erysipelatoclostridium	SUA	rs61806970	C	0.0320688	0.142548	9.0941e-06	-0.0088	0.0075	0.2391	26.1601
1185	genus	11	Erysipelatoclostridium	SUA	rs622418	A	0.0143224	-0.0668051	3.68156e-06	-0.0015	0.0034	0.6574	32.1204
1186	genus	12	Erysipelatoclostridium	SUA	rs6474512	A	0.0143201	0.067015	3.01546e-06	0	0.0034	0.9893	29.3217
1187	genus	13	Erysipelatoclostridium	SUA	rs710230	T	0.0281514	0.143381	6.3312e-07	-0.0041	0.0076	0.5855	30.4194
1188	genus	14	Erysipelatoclostridium	SUA	rs7221249	A	0.0142741	0.0839861	4.30951e-09	-0.0031	0.0032	0.3405	36.369
1189	genus	15	Erysipelatoclostridium	SUA	rs9590927	G	0.0143479	-0.0646003	6.39042e-06	0.0013	0.0035	0.7156	30.9576
1190	genus	1	ErysipelotrichaceaeUCG003	SUA	rs10164067	T	0.0212405	-0.10326	1.13086e-06	-0.0004	0.0059	0.9424	35.6663
1191	genus	2	ErysipelotrichaceaeUCG003	SUA	rs11666127	A	0.0161371	-0.0719187	7.90414e-06	0.0114	0.0055	0.0363	31.9168
1192	genus	3	ErysipelotrichaceaeUCG003	SUA	rs11994308	C	0.0242503	0.115417	1.32563e-06	0.0003	0.0066	0.9641	31.2022
1193	genus	4	ErysipelotrichaceaeUCG003	SUA	rs12251396	A	0.0158766	-0.0705399	9.51839e-06	0.0022	0.0049	0.6515	32.2554
1194	genus	5	ErysipelotrichaceaeUCG003	SUA	rs17798136	G	0.0347674	0.158818	3.23598e-06	0.0047	0.0111	0.6713	21.8409
1195	genus	6	ErysipelotrichaceaeUCG003	SUA	rs214586	T	0.024038	-0.106455	8.50147e-06	-0.0008	0.0062	0.891	31.3642
1196	genus	7	ErysipelotrichaceaeUCG003	SUA	rs2302840	T	0.017687	-0.0871966	1.29329e-06	-0.0012	0.0048	0.7985	36.7518
1197	genus	8	ErysipelotrichaceaeUCG003	SUA	rs28568391	A	0.0118741	-0.0583911	6.41953e-07	-0.0002	0.0044	0.9628	36.234
1198	genus	9	ErysipelotrichaceaeUCG003	SUA	rs4758231	G	0.0122047	-0.0551754	6.54912e-06	-0.0007	0.0032	0.8178	33.5903
1199	genus	10	ErysipelotrichaceaeUCG003	SUA	rs59068084	T	0.0120224	0.0564772	3.11742e-06	-0.0014	0.0033	0.6669	31.9665
1200	genus	11	ErysipelotrichaceaeUCG003	SUA	rs62403464	T	0.0156516	-0.0731743	3.43738e-06	0.0015	0.004	0.6992	34.788
1201	genus	12	ErysipelotrichaceaeUCG003	SUA	rs6875357	C	0.0353831	0.165673	6.69637e-06	-0.001	0.0064	0.8765	21.7255
1202	genus	13	ErysipelotrichaceaeUCG003	SUA	rs73074432	C	0.0164378	0.072154	9.9902e-06	-0.0063	0.0051	0.2157	29.5991
1203	genus	14	ErysipelotrichaceaeUCG003	SUA	rs74988980	G	0.0348574	-0.133141	8.64276e-06	0.0043	0.0051	0.3981	18.1055
1204	genus	15	ErysipelotrichaceaeUCG003	SUA	rs75949021	T	0.0374238	-0.169667	3.57507e-06	-0.0137	0.0076	0.07315	22.9773
1205	genus	16	ErysipelotrichaceaeUCG003	SUA	rs76502207	T	0.0289929	0.144844	6.41121e-07	0.0231	0.0097	0.017	28.9091
1206	genus	17	ErysipelotrichaceaeUCG003	SUA	rs8053479	A	0.0186509	-0.0838212	5.83413e-06	-0.0001	0.0064	0.9863	32.1946
1207	genus	1	Escherichia.Shigella	SUA	rs112767262	T	0.0163589	0.0732963	8.20636e-06	-0.0038	0.0043	0.3846	38.765
1208	genus	2	Escherichia.Shigella	SUA	rs113127095	A	0.0323434	0.151009	3.33349e-06	0.0144	0.0085	0.09079	33.8231
1209	genus	3	Escherichia.Shigella	SUA	rs113513883	A	0.038041	0.172283	5.27716e-06	-0.0028	0.0107	0.7948	28.1017
1210	genus	4	Escherichia.Shigella	SUA	rs1154904	A	0.0130644	-0.0613376	3.03751e-06	0.0019	0.0033	0.5572	44.6127
1211	genus	5	Escherichia.Shigella	SUA	rs118526	C	0.013598	-0.0594401	7.99566e-06	-0.007	0.0037	0.05509	41.1748
1212	genus	6	Escherichia.Shigella	SUA	rs2798105	A	0.0222045	-0.100851	8.24501e-06	-0.0159	0.0055	0.003842	41.862
1213	genus	7	Escherichia.Shigella	SUA	rs4731451	G	0.0135157	-0.0609885	7.4731e-06	-0.006	0.0033	0.06749	42.8106
1214	genus	8	Escherichia.Shigella	SUA	rs57024273	T	0.0139919	0.0626172	9.70464e-06	0.0036	0.0037	0.3359	38.8624
1215	genus	9	Escherichia.Shigella	SUA	rs592299	T	0.0129486	-0.0592004	4.76927e-06	-0.0022	0.0032	0.4938	43.3865
1216	genus	10	Escherichia.Shigella	SUA	rs73208162	A	0.024839	-0.119296	2.19391e-06	0.0086	0.0087	0.3229	43.9424
1217	genus	11	Escherichia.Shigella	SUA	rs76027895	C	0.0220509	0.0996003	6.71981e-06	0.0022	0.0048	0.6488	39.461
1218	genus	12	Escherichia.Shigella	SUA	rs9914886	G	0.030268	-0.133719	8.97117e-06	-0.0047	0.0068	0.4893	38.3383
1219	genus	1	Faecalibacterium	SUA	rs10927394	G	0.0512364	-0.232262	7.01885e-06	-0.0004	0.0076	0.9592	23.8879
1220	genus	2	Faecalibacterium	SUA	rs114946999	C	0.01896	-0.0861565	5.69574e-06	0.0042	0.007	0.5499	49.0569
1221	genus	3	Faecalibacterium	SUA	rs11776390	T	0.017183	-0.078354	6.39675e-06	0.002	0.0055	0.7174	50.7965
1222	genus	4	Faecalibacterium	SUA	rs1271565	C	0.0119649	-0.0576251	1.30169e-06	-0.0033	0.0042	0.4305	55.1602
1223	genus	5	Faecalibacterium	SUA	rs12753492	A	0.0149933	0.0641305	8.80273e-06	0.0016	0.005	0.7475	45.6071
1224	genus	6	Faecalibacterium	SUA	rs2835874	T	0.0196496	-0.0866356	7.54405e-06	0.0089	0.0053	0.09411	50.255
1225	genus	7	Faecalibacterium	SUA	rs28425620	A	0.010937	0.0503645	3.84517e-06	0.0037	0.0034	0.2711	49.7811
1226	genus	8	Faecalibacterium	SUA	rs6910935	A	0.0277032	0.134864	1.37848e-06	0.0219	0.0094	0.01989	43.5544
1227	genus	9	Faecalibacterium	SUA	rs75499067	C	0.0465522	0.227585	1.76448e-06	0.0088	0.0095	0.357	25.2871
1228	genus	10	Faecalibacterium	SUA	rs79656633	T	0.0323019	0.145631	8.13557e-06	0.0052	0.0088	0.5524	34.025
1229	genus	11	Faecalibacterium	SUA	rs7966283	G	0.0157049	0.0848968	6.24227e-08	-0.0014	0.0056	0.7991	58.0484
1230	genus	12	Faecalibacterium	SUA	rs9536330	T	0.010797	-0.048317	5.33258e-06	-0.0049	0.0034	0.1445	51.7512
1231	genus	1	FamilyXIIIAD3011group	SUA	rs11126423	C	0.0196301	0.0904399	5.91249e-06	-0.0028	0.005	0.5834	36.9862
1232	genus	2	FamilyXIIIAD3011group	SUA	rs11736617	G	0.0172101	-0.0759493	9.02048e-06	0.0013	0.004	0.7411	38.3245
1233	genus	3	FamilyXIIIAD3011group	SUA	rs12812672	T	0.020828	-0.096065	2.55807e-06	0.0063	0.0063	0.3123	39.8167
1234	genus	4	FamilyXIIIAD3011group	SUA	rs149302	T	0.0143225	-0.0645635	7.4818e-06	-0.0127	0.0035	0.000326	39.7414
1235	genus	5	FamilyXIIIAD3011group	SUA	rs16840310	A	0.0122149	-0.0608052	6.75113e-07	0.0032	0.0032	0.3132	44.0589
1236	genus	6	FamilyXIIIAD3011group	SUA	rs16940167	C	0.0159898	0.0732552	3.90837e-06	-0.0057	0.0038	0.1309	37.4338
1237	genus	7	FamilyXIIIAD3011group	SUA	rs17156849	G	0.0245292	-0.112891	4.19171e-06	0.011	0.0055	0.04697	39.4249
1238	genus	8	FamilyXIIIAD3011group	SUA	rs62029761	A	0.0276002	0.128753	3.89083e-06	-0.0049	0.011	0.6574	31.108
1239	genus	9	FamilyXIIIAD3011group	SUA	rs62200412	C	0.0163834	-0.0800851	5.80219e-07	0.0078	0.0041	0.05887	42.4341
1240	genus	10	FamilyXIIIAD3011group	SUA	rs72730932	C	0.0177107	-0.0899559	6.88766e-07	0.0093	0.0061	0.1271	43.2796
1241	genus	11	FamilyXIIIAD3011group	SUA	rs739451	C	0.0147534	0.0649589	7.8781e-06	-0.0005	0.0047	0.9125	36.0288
1242	genus	12	FamilyXIIIAD3011group	SUA	rs9276029	A	0.0185669	-0.0811384	8.92766e-06	0.0117	0.0053	0.02801	37.6546
1243	genus	13	FamilyXIIIAD3011group	SUA	rs9837139	A	0.0240482	0.10752	8.70808e-06	-0.0099	0.0075	0.1839	35.6531
1244	genus	14	FamilyXIIIAD3011group	SUA	rs9876298	T	0.0129766	0.0634786	1.13476e-06	-0.0012	0.0033	0.7224	39.8578
1245	genus	1	FamilyXIIIUCG001	SUA	rs112362903	A	0.0333271	-0.149047	7.8777e-06	0.0311	0.0107	0.003604	48.1391
1246	genus	2	FamilyXIIIUCG001	SUA	rs12049454	T	0.0134065	-0.0647298	1.17378e-06	0	0.0033	0.9946	63.057
1247	genus	3	FamilyXIIIUCG001	SUA	rs13050307	G	0.0165109	-0.0753344	6.21061e-06	-0.0031	0.0038	0.4157	59.4679
1248	genus	4	FamilyXIIIUCG001	SUA	rs1426266	T	0.0137151	-0.0665521	1.24935e-06	0.0012	0.0035	0.7403	63.3934
1249	genus	5	FamilyXIIIUCG001	SUA	rs3842897	G	0.0242751	-0.112639	5.19705e-06	-0.0022	0.0055	0.6935	59.7227
1250	genus	6	FamilyXIIIUCG001	SUA	rs62414802	C	0.013457	-0.0611904	4.29181e-06	-0.0001	0.0038	0.9757	59.2548
1251	genus	7	FamilyXIIIUCG001	SUA	rs7119679	G	0.0174782	-0.0809085	3.52494e-06	0.0038	0.0046	0.4027	59.6634
1252	genus	8	FamilyXIIIUCG001	SUA	rs76463770	A	0.0419866	0.19313	3.77476e-06	-0.01	0.0079	0.2033	35.9485
1253	genus	9	FamilyXIIIUCG001	SUA	rs8076666	A	0.0198094	0.088655	8.0183e-06	0.0003	0.0059	0.9527	52.7653
1254	genus	1	Flavonifractor	SUA	rs114873521	C	0.0294087	-0.130067	7.12522e-06	0.0035	0.0093	0.7042	73.6629
1255	genus	2	Flavonifractor	SUA	rs11811696	T	0.0241012	-0.116063	2.07346e-06	-0.0029	0.006	0.626	84.8577
1256	genus	3	Flavonifractor	SUA	rs12030302	A	0.0137467	-0.0692276	5.6084e-07	-0.0013	0.0032	0.6754	91.3096
1257	genus	4	Flavonifractor	SUA	rs216583	A	0.014232	0.0630415	9.6046e-06	-0.0045	0.0037	0.2216	72.2366
1258	genus	5	Flavonifractor	SUA	rs34066017	A	0.0159789	0.0764294	1.52086e-06	-0.0002	0.0041	0.9674	78.5438
1259	genus	6	Flavonifractor	SUA	rs806808	T	0.0136557	0.0667272	1.17972e-06	0.0007	0.0032	0.8215	80.5293
1260	genus	1	Fusicatenibacter	SUA	rs10439674	A	0.0130007	-0.0572129	7.68485e-06	-0.0005	0.0036	0.8881	31.5027
1261	genus	2	Fusicatenibacter	SUA	rs167879	C	0.0148763	-0.0659543	5.86893e-06	-0.011	0.0048	0.0211	30.9916
1262	genus	3	Fusicatenibacter	SUA	rs1864685	A	0.0108105	-0.0494799	4.96161e-06	-0.0063	0.0036	0.07906	32.7989
1263	genus	4	Fusicatenibacter	SUA	rs2025938	G	0.0205426	-0.0967298	2.98832e-06	-0.0003	0.0069	0.9678	32.084
1264	genus	5	Fusicatenibacter	SUA	rs206581	A	0.0127894	-0.0568339	8.95756e-06	0.0064	0.0038	0.09113	31.8233
1265	genus	6	Fusicatenibacter	SUA	rs2132128	G	0.0160344	-0.0771914	1.07686e-06	0.0078	0.0059	0.184	34.5516
1266	genus	7	Fusicatenibacter	SUA	rs3303	T	0.020407	-0.0953657	3.93891e-06	0.0026	0.0079	0.7408	33.0428
1267	genus	8	Fusicatenibacter	SUA	rs4378146	A	0.0125259	-0.0616691	7.20451e-07	0.0026	0.0037	0.4784	35.3764
1268	genus	9	Fusicatenibacter	SUA	rs60254196	A	0.0109365	-0.0492427	5.46739e-06	0.0069	0.0039	0.08224	31.89
1269	genus	10	Fusicatenibacter	SUA	rs62187631	T	0.015924	-0.0710571	4.54526e-06	-0.0034	0.0057	0.556	31.1806
1270	genus	11	Fusicatenibacter	SUA	rs62353480	A	0.0145589	-0.0701397	1.56768e-06	-0.0012	0.0051	0.8102	33.3496
1271	genus	12	Fusicatenibacter	SUA	rs6515626	G	0.0313559	0.141575	7.28654e-06	-0.0008	0.0069	0.9072	19.836
1272	genus	13	Fusicatenibacter	SUA	rs704418	T	0.0151073	0.0739124	7.77428e-07	0.0026	0.0061	0.6712	31.8841
1273	genus	14	Fusicatenibacter	SUA	rs7069626	T	0.0111381	0.0509014	5.41632e-06	-0.0018	0.0032	0.5719	30.5628
1274	genus	15	Fusicatenibacter	SUA	rs73103914	A	0.0134458	-0.0597324	8.29563e-06	-0.0004	0.0038	0.9137	31.8133
1275	genus	16	Fusicatenibacter	SUA	rs792108	T	0.0113843	-0.0508345	8.49535e-06	0.0004	0.0032	0.897	31.6174
1276	genus	17	Fusicatenibacter	SUA	rs8028026	A	0.0180505	-0.0792146	8.0633e-06	0.0072	0.0062	0.2449	30.6488
1277	genus	18	Fusicatenibacter	SUA	rs8063430	T	0.022217	-0.104026	4.9289e-06	0.0099	0.0055	0.07519	31.8243
1278	genus	19	Fusicatenibacter	SUA	rs9905659	G	0.0136576	-0.061617	7.30993e-06	0.0025	0.0038	0.5167	32.3239
1279	genus	1	Gordonibacter	SUA	rs13412653	A	0.0239228	0.107597	8.61141e-06	-0.0033	0.0032	0.2973	19.4369
1280	genus	2	Gordonibacter	SUA	rs16955299	G	0.0433538	-0.196423	6.37019e-06	0.0016	0.0047	0.74	22.2589
1281	genus	3	Gordonibacter	SUA	rs322296	G	0.037722	0.17869	4.02422e-06	0.0007	0.0057	0.8995	19.9916
1282	genus	4	Gordonibacter	SUA	rs35042269	C	0.0403296	-0.180293	8.10852e-06	-0.0089	0.0054	0.1026	22.0109
1283	genus	5	Gordonibacter	SUA	rs3765837	T	0.0433608	-0.190729	7.16906e-06	0.0055	0.0064	0.3916	21.5239
1284	genus	6	Gordonibacter	SUA	rs4596722	A	0.0231571	0.102908	9.0568e-06	-0.0011	0.0032	0.7354	19.2238
1285	genus	7	Gordonibacter	SUA	rs61934597	C	0.0388567	-0.172495	8.36672e-06	-0.0017	0.0048	0.7218	22.1012
1286	genus	8	Gordonibacter	SUA	rs71545975	A	0.0338918	-0.153972	7.03944e-06	0.0017	0.0049	0.7302	22.2763
1287	genus	9	Gordonibacter	SUA	rs72714787	C	0.0377102	0.181405	1.42889e-06	0.003	0.0049	0.5483	20.6666
1288	genus	10	Gordonibacter	SUA	rs72939513	A	0.0490592	-0.21399	7.98199e-06	0.0035	0.0076	0.6458	20.9868
1289	genus	11	Gordonibacter	SUA	rs7294633	C	0.0249946	0.12867	3.43763e-07	0	0.0033	0.9931	21.9748
1290	genus	12	Gordonibacter	SUA	rs74484720	T	0.046747	-0.243039	1.84431e-07	0.0042	0.0064	0.5141	25.4796
1291	genus	13	Gordonibacter	SUA	rs768830	G	0.0333315	0.149852	7.75583e-06	0.0001	0.005	0.9842	19.4295
1292	genus	1	Haemophilus	SUA	rs10781340	G	0.0203221	0.0948915	4.32266e-06	-0.0025	0.0052	0.6245	46.7976
1293	genus	2	Haemophilus	SUA	rs111582866	G	0.026016	-0.124265	1.27347e-06	-0.0029	0.0064	0.6532	50.962
1294	genus	3	Haemophilus	SUA	rs35509	G	0.0268779	0.128249	2.00952e-06	0.0089	0.0059	0.1325	46.0396
1295	genus	4	Haemophilus	SUA	rs4822728	T	0.0151388	0.0705861	3.47849e-06	0.0066	0.0032	0.03718	46.9567
1296	genus	5	Haemophilus	SUA	rs76022354	C	0.0505504	0.244638	1.83031e-06	-0.0041	0.0074	0.5787	29.5795
1297	genus	6	Haemophilus	SUA	rs78909003	T	0.0503924	-0.246256	1.66745e-06	-0.0042	0.0092	0.6431	34.8323
1298	genus	7	Haemophilus	SUA	rs9328464	T	0.0148799	0.0723095	1.42269e-06	-0.0012	0.0031	0.7011	48.8291
1299	genus	8	Haemophilus	SUA	rs9382510	C	0.0172649	-0.093521	7.12051e-08	0.0006	0.0036	0.8608	60.5665
1300	genus	9	Haemophilus	SUA	rs9895850	T	0.0416755	-0.192957	2.1406e-06	-0.014	0.0063	0.02623	37.0782
1301	genus	1	Holdemanella	SUA	rs12414567	A	0.0190568	0.0838755	8.06919e-06	-0.0017	0.0041	0.6796	28.0639
1302	genus	2	Holdemanella	SUA	rs12513188	G	0.0195276	0.0903906	4.6548e-06	0.0017	0.0038	0.6448	29.5076
1303	genus	3	Holdemanella	SUA	rs17586763	T	0.0510135	-0.227285	7.71949e-06	0.0014	0.0086	0.868	22.5615
1304	genus	4	Holdemanella	SUA	rs1926302	G	0.0231421	-0.107972	7.50141e-06	-0.0019	0.0041	0.6346	33.0664
1305	genus	5	Holdemanella	SUA	rs34187114	C	0.022601	-0.104505	5.13495e-06	0.0021	0.0046	0.6434	32.7612
1306	genus	6	Holdemanella	SUA	rs35228298	G	0.0202886	0.0934832	7.29849e-06	0.0079	0.0043	0.06508	28.8823
1307	genus	7	Holdemanella	SUA	rs4541991	T	0.0194435	-0.0927334	2.10094e-06	0.0033	0.0039	0.3941	33.743
1308	genus	8	Holdemanella	SUA	rs607782	T	0.0172515	-0.0854214	7.19447e-07	0.0013	0.0036	0.7247	34.6544
1309	genus	9	Holdemanella	SUA	rs62113381	T	0.0232029	-0.105447	5.53879e-06	0.0095	0.0055	0.08177	31.3751
1310	genus	10	Holdemanella	SUA	rs73011279	T	0.0199336	-0.0961669	1.36046e-06	0.0038	0.0048	0.4288	33.7203
1311	genus	11	Holdemanella	SUA	rs75764681	T	0.0598999	-0.283103	1.94273e-06	-0.0044	0.013	0.7367	21.462
1312	genus	12	Holdemanella	SUA	rs8113760	G	0.01734	0.078999	4.62395e-06	-0.0029	0.0045	0.5153	28.5765
1313	genus	13	Holdemanella	SUA	rs9365544	C	0.0178715	0.0935071	2.51519e-07	-0.0046	0.0034	0.1753	33.1068
1314	genus	1	Holdemania	SUA	rs10885477	T	0.0301894	-0.135137	8.59833e-06	-0.005	0.0049	0.3056	27.2493
1315	genus	2	Holdemania	SUA	rs11080063	G	0.0149837	-0.0665238	6.66887e-06	0.0007	0.0034	0.8325	27.6268
1316	genus	3	Holdemania	SUA	rs111745969	A	0.0265781	0.120677	3.70776e-06	-0.0086	0.0069	0.2111	24.3838
1317	genus	4	Holdemania	SUA	rs113593397	A	0.0282526	-0.128935	9.35728e-06	-0.0029	0.0067	0.6661	27.1926
1318	genus	5	Holdemania	SUA	rs116500994	G	0.0293386	-0.13755	2.34479e-06	-0.0008	0.0074	0.9099	28.189
1319	genus	6	Holdemania	SUA	rs12701617	A	0.0149427	-0.0660617	9.51844e-06	-0.0035	0.0031	0.2675	27.5097
1320	genus	7	Holdemania	SUA	rs150765194	T	0.0331004	0.160763	2.75769e-06	0.0003	0.0052	0.956	23.6585
1321	genus	8	Holdemania	SUA	rs1867876	T	0.0162192	0.0842919	2.7388e-07	0.0017	0.0033	0.6051	29.2202
1322	genus	9	Holdemania	SUA	rs4146507	C	0.0177002	0.079488	7.22973e-06	-0.0053	0.0036	0.1404	25.4542
1323	genus	10	Holdemania	SUA	rs6133067	T	0.0178561	0.0910829	5.16929e-07	0.0094	0.0055	0.08782	28.297
1324	genus	11	Holdemania	SUA	rs73139538	G	0.0327469	-0.148594	7.77178e-06	-0.0097	0.0088	0.2684	26.7148
1325	genus	12	Holdemania	SUA	rs77293403	A	0.0341775	0.164556	1.77466e-06	-0.0063	0.0088	0.4763	24.6712
1326	genus	13	Holdemania	SUA	rs80149660	C	0.0519183	-0.232987	6.04217e-06	-0.0036	0.0077	0.6376	17.1885
1327	genus	14	Holdemania	SUA	rs9500080	C	0.0178886	0.0926764	4.08515e-07	-0.006	0.0036	0.09871	29.1289
1328	genus	15	Holdemania	SUA	rs9529719	T	0.0160494	0.074038	5.96669e-06	-0.0061	0.0032	0.05963	26.1094
1329	genus	16	Holdemania	SUA	rs967319	T	0.0176744	0.0788638	8.38155e-06	0.0003	0.0038	0.9275	25.2995
1330	genus	1	Howardella	SUA	rs10048062	C	0.0336531	-0.147352	8.58873e-06	0.0017	0.0047	0.7212	26.1345
1331	genus	2	Howardella	SUA	rs12452946	A	0.0228941	-0.105833	3.80393e-06	0.0007	0.0031	0.8141	27.6852
1332	genus	3	Howardella	SUA	rs1484873	A	0.046335	-0.227831	2.55918e-06	0.0234	0.0053	8.772e-06	28.8561
1333	genus	4	Howardella	SUA	rs17167098	G	0.0352068	-0.169366	1.12323e-06	-0.002	0.0058	0.7296	28.1088
1334	genus	5	Howardella	SUA	rs17529367	A	0.0298787	-0.135992	5.62158e-06	-0.0071	0.0044	0.1117	26.5884
1335	genus	6	Howardella	SUA	rs2154047	C	0.0420093	-0.192557	9.97042e-06	-0.0093	0.0064	0.146	26.8269
1336	genus	7	Howardella	SUA	rs36081916	T	0.0402987	-0.18123	4.7004e-06	-0.0025	0.0059	0.6786	24.8545
1337	genus	8	Howardella	SUA	rs3791893	A	0.034023	0.147035	9.49716e-06	0.0007	0.0044	0.8814	22.3881
1338	genus	9	Howardella	SUA	rs609430	T	0.0239328	-0.112045	3.34484e-06	-0.0008	0.0032	0.8028	28.0539
1339	genus	10	Howardella	SUA	rs672217	G	0.0349993	0.164146	3.52468e-06	-0.0052	0.005	0.2937	23.4832
1340	genus	11	Howardella	SUA	rs901099	T	0.0250924	-0.12718	6.52858e-07	-0.0022	0.0034	0.5109	29.9576
1341	genus	1	Hungatella	SUA	rs10044993	C	0.0316748	0.139547	8.06668e-06	0.0038	0.0042	0.3754	53.1049
1342	genus	2	Hungatella	SUA	rs13128780	T	0.0312777	-0.149725	1.74998e-06	-0.0019	0.0047	0.6873	64.8472
1343	genus	3	Hungatella	SUA	rs13249325	T	0.0225883	-0.100023	9.69162e-06	0.0009	0.0033	0.781	61.1538
1344	genus	4	Hungatella	SUA	rs17092615	G	0.0337867	0.152235	7.37677e-06	0.0129	0.0058	0.02496	52.807
1345	genus	5	Hungatella	SUA	rs72759041	G	0.0282242	-0.126025	3.86095e-06	0.002	0.005	0.6832	59.591
1346	genus	1	Intestinibacter	SUA	rs10805326	G	0.0139665	0.0775151	3.54544e-08	-0.0029	0.0047	0.5307	38.8932
1347	genus	2	Intestinibacter	SUA	rs11109097	C	0.0138539	0.0624272	5.49484e-06	0.0121	0.0033	0.0002862	31.3322
1348	genus	3	Intestinibacter	SUA	rs118030283	G	0.0324471	-0.151829	2.67439e-06	0.0049	0.0086	0.5646	30.6813
1349	genus	4	Intestinibacter	SUA	rs16938435	T	0.0235439	-0.112189	1.80097e-06	0.0079	0.0048	0.1019	36.6697
1350	genus	5	Intestinibacter	SUA	rs2098844	C	0.0128416	-0.0575295	6.78879e-06	0.0035	0.0032	0.2725	34.3781
1351	genus	6	Intestinibacter	SUA	rs2702387	A	0.0132145	0.0608559	4.25994e-06	-0.0053	0.0032	0.1043	32.5565
1352	genus	7	Intestinibacter	SUA	rs4327025	G	0.0154397	-0.0810346	1.64326e-07	0.0019	0.0036	0.591	40.5499
1353	genus	8	Intestinibacter	SUA	rs447950	A	0.0136652	0.0628342	5.63911e-06	0.0014	0.0033	0.6611	32.525
1354	genus	9	Intestinibacter	SUA	rs478972	T	0.0297116	-0.142681	1.81991e-06	0.0122	0.0083	0.141	33.9917
1355	genus	10	Intestinibacter	SUA	rs6062862	A	0.0204658	0.0924508	6.67984e-06	-0.0022	0.0064	0.7331	31.8234
1356	genus	11	Intestinibacter	SUA	rs62430350	T	0.0351476	0.151096	6.84229e-06	0.0061	0.0103	0.5552	23.7605
1357	genus	12	Intestinibacter	SUA	rs68093214	C	0.0149877	0.0662258	9.25769e-06	-0.0048	0.0043	0.2697	30.7509
1358	genus	13	Intestinibacter	SUA	rs6875660	C	0.0193905	0.0890455	3.05781e-06	-0.0043	0.0046	0.3462	32.4714
1359	genus	14	Intestinibacter	SUA	rs893394	G	0.0130729	0.0583322	7.85038e-06	0.0091	0.0038	0.01693	31.0395
1360	genus	15	Intestinibacter	SUA	rs9348442	C	0.0221625	0.099082	6.25936e-06	-0.0035	0.0043	0.4173	31.6631
1361	genus	1	Intestinimonas	SUA	rs10262702	T	0.0194885	0.0918017	2.06073e-06	-0.0023	0.0061	0.7041	27.0879
1362	genus	2	Intestinimonas	SUA	rs11258178	A	0.0134139	0.0660742	6.98195e-07	0.0014	0.0033	0.6799	28.2646
1363	genus	3	Intestinimonas	SUA	rs11928843	G	0.0132035	-0.0607331	4.20567e-06	0.002	0.0037	0.5843	28.8234
1364	genus	4	Intestinimonas	SUA	rs12226153	A	0.0306922	-0.151142	5.12171e-07	-0.0028	0.0079	0.7267	27.2417
1365	genus	5	Intestinimonas	SUA	rs17067892	C	0.0250013	0.107194	6.37926e-06	-0.0057	0.0067	0.3969	24.5141
1366	genus	6	Intestinimonas	SUA	rs1859797	G	0.0131793	0.060368	4.12235e-06	-0.0056	0.0033	0.09072	26.3744
1367	genus	7	Intestinimonas	SUA	rs2276760	A	0.0152546	-0.0685234	7.84062e-06	0.0026	0.0037	0.4832	28.4833
1368	genus	8	Intestinimonas	SUA	rs2731794	C	0.0257529	0.120632	1.91744e-06	0.0044	0.006	0.4652	26.1051
1369	genus	9	Intestinimonas	SUA	rs2930225	G	0.0152948	0.0729524	1.34622e-06	-0.0094	0.0043	0.02752	27.7006
1370	genus	10	Intestinimonas	SUA	rs4113676	A	0.0490152	-0.218507	7.41635e-06	0.0017	0.0115	0.884	14.9129
1371	genus	11	Intestinimonas	SUA	rs4784055	T	0.038599	-0.175324	8.71812e-07	-0.0096	0.005	0.05337	15.2658
1372	genus	12	Intestinimonas	SUA	rs62240188	G	0.0267179	0.130074	2.20308e-06	-0.0059	0.0082	0.4728	25.9942
1373	genus	13	Intestinimonas	SUA	rs62427239	C	0.0367647	0.162658	9.40505e-06	0.0035	0.0099	0.7247	18.4739
1374	genus	14	Intestinimonas	SUA	rs6934519	C	0.0151154	0.0692373	8.56956e-06	0.0072	0.0038	0.05835	26.7519
1375	genus	15	Intestinimonas	SUA	rs716604	A	0.0165992	0.0818068	8.5663e-07	-0.0012	0.004	0.7651	28.6855
1376	genus	16	Intestinimonas	SUA	rs7170984	T	0.0140767	-0.0658116	2.98356e-06	-0.0034	0.0039	0.3821	29.701
1377	genus	17	Intestinimonas	SUA	rs72982915	C	0.0402743	0.183158	4.91157e-06	0.0075	0.0075	0.3162	17.6548
1378	genus	18	Intestinimonas	SUA	rs80092034	A	0.0315078	-0.140274	9.06558e-06	-0.0088	0.0072	0.2207	24.8131
1379	genus	1	Lachnoclostridium	SUA	rs1031599	G	0.0175644	-0.078627	6.31376e-06	0.0089	0.0043	0.03804	40.6405
1380	genus	2	Lachnoclostridium	SUA	rs12566975	T	0.0105787	-0.0468097	9.57204e-06	-0.0101	0.0031	0.001285	40.7389
1381	genus	3	Lachnoclostridium	SUA	rs1528479	G	0.0111919	-0.0497798	9.63976e-06	0.0006	0.0034	0.8577	40.461
1382	genus	4	Lachnoclostridium	SUA	rs1997204	T	0.0242022	-0.108075	5.97081e-06	0.0056	0.0072	0.4392	36.6612
1383	genus	5	Lachnoclostridium	SUA	rs2385421	A	0.0180734	0.0746186	7.13717e-06	-0.0042	0.005	0.4042	35.6453
1384	genus	6	Lachnoclostridium	SUA	rs3821998	C	0.0192519	-0.0864066	6.72052e-06	-0.0044	0.0052	0.3928	41.3387
1385	genus	7	Lachnoclostridium	SUA	rs4738679	G	0.011404	-0.0520267	4.41754e-06	-0.0051	0.0035	0.1417	42.0424
1386	genus	8	Lachnoclostridium	SUA	rs6112314	A	0.0108174	-0.0561715	2.43212e-07	0.0029	0.0031	0.3545	47.9602
1387	genus	9	Lachnoclostridium	SUA	rs615997	T	0.0106491	0.0511752	2.02677e-06	0.0031	0.0033	0.3451	41.2764
1388	genus	10	Lachnoclostridium	SUA	rs61915982	T	0.0173571	0.0809711	3.17809e-06	0.0046	0.0059	0.4339	38.7681
1389	genus	11	Lachnoclostridium	SUA	rs62285313	A	0.0181565	0.0864203	1.58331e-06	-0.0084	0.0067	0.2119	39.7908
1390	genus	12	Lachnoclostridium	SUA	rs6498001	C	0.0105966	0.0468982	9.57282e-06	-0.0044	0.0031	0.1618	38.1414
1391	genus	13	Lachnoclostridium	SUA	rs72829893	G	0.0268103	0.117472	5.57766e-06	-0.0257	0.0082	0.001663	31.192
1392	genus	14	Lachnoclostridium	SUA	rs78068103	A	0.0194248	0.0886199	3.66519e-06	0.0055	0.0052	0.2946	38.7652
1393	genus	15	Lachnoclostridium	SUA	rs789029	C	0.0137974	-0.0641288	3.75328e-06	-0.0026	0.0038	0.498	42.8595
1394	genus	1	Lachnospira	SUA	rs13157098	A	0.0155312	-0.0768058	5.99315e-07	0.0088	0.0054	0.1045	108.032
1395	genus	2	Lachnospira	SUA	rs159484	G	0.0176999	0.0794668	6.67622e-06	-0.0047	0.0047	0.3112	92.6324
1396	genus	3	Lachnospira	SUA	rs2520509	A	0.011578	0.0519063	7.41854e-06	0.0046	0.0034	0.1681	92.5414
1397	genus	4	Lachnospira	SUA	rs4686798	T	0.0113747	0.0531826	2.73936e-06	-0.005	0.0032	0.1175	96.3473
1398	genus	5	Lachnospira	SUA	rs4923324	G	0.0133387	-0.0617321	2.43593e-06	-0.004	0.0041	0.3316	102.515
1399	genus	6	Lachnospira	SUA	rs56791201	T	0.0110697	0.051823	2.92823e-06	0.0003	0.0031	0.921	96.4332
1400	genus	1	LachnospiraceaeFCS020group	SUA	rs10093861	G	0.0121152	-0.0568869	3.05624e-06	0.0027	0.0032	0.3982	38.1324
1401	genus	2	LachnospiraceaeFCS020group	SUA	rs1254846	G	0.0232501	0.105963	5.59664e-06	-0.0029	0.0071	0.6827	33.4226
1402	genus	3	LachnospiraceaeFCS020group	SUA	rs1363769	T	0.0449372	-0.200628	1.58163e-06	0.01	0.005	0.04734	18.9386
1403	genus	4	LachnospiraceaeFCS020group	SUA	rs2061129	G	0.023681	-0.100622	8.67102e-06	-0.0027	0.0069	0.6886	33.7336
1404	genus	5	LachnospiraceaeFCS020group	SUA	rs2322265	C	0.0141577	-0.0666305	5.20809e-06	-0.0049	0.0043	0.2478	38.2236
1405	genus	6	LachnospiraceaeFCS020group	SUA	rs2862811	T	0.0121736	0.0564927	3.91911e-06	0.0015	0.0031	0.626	34.8063
1406	genus	7	LachnospiraceaeFCS020group	SUA	rs35035870	T	0.0414403	-0.190615	2.62028e-06	0.0072	0.0097	0.4583	24.3311
1407	genus	8	LachnospiraceaeFCS020group	SUA	rs398357	C	0.0260456	0.124971	3.27734e-06	-0.0097	0.0052	0.06091	34.1072
1408	genus	9	LachnospiraceaeFCS020group	SUA	rs3999074	G	0.0121847	-0.0550587	6.55048e-06	0.003	0.0032	0.3478	36.6456
1409	genus	10	LachnospiraceaeFCS020group	SUA	rs4452603	T	0.0135965	0.0604208	8.9819e-06	0.0075	0.0038	0.04522	33.0288
1410	genus	11	LachnospiraceaeFCS020group	SUA	rs62140927	C	0.0131055	0.0613709	2.3794e-06	-0.0033	0.0033	0.3184	35.1083
1411	genus	12	LachnospiraceaeFCS020group	SUA	rs7249113	G	0.0133496	0.0679483	3.72097e-07	-0.001	0.0034	0.7643	37.6724
1412	genus	13	LachnospiraceaeFCS020group	SUA	rs72793667	A	0.0246589	-0.116881	1.63421e-06	0.0193	0.0078	0.01274	36.6009
1413	genus	14	LachnospiraceaeFCS020group	SUA	rs9308097	A	0.0123659	0.055381	7.4729e-06	-0.0018	0.0033	0.586	33.3464
1414	genus	15	LachnospiraceaeFCS020group	SUA	rs9788306	C	0.0130744	-0.062804	1.38618e-06	0.0007	0.0035	0.8361	39.0431
1415	genus	1	LachnospiraceaeNC2004group	SUA	rs117467633	T	0.0383169	-0.169687	9.13317e-06	0.0114	0.0086	0.184	33.382
1416	genus	2	LachnospiraceaeNC2004group	SUA	rs12127733	G	0.0246006	0.115182	3.10594e-06	-0.0104	0.0043	0.01506	34.6383
1417	genus	3	LachnospiraceaeNC2004group	SUA	rs12208226	C	0.0340372	-0.154739	9.7484e-06	0.0037	0.0061	0.5482	36.014
1418	genus	4	LachnospiraceaeNC2004group	SUA	rs12863463	G	0.0345372	-0.156365	6.03984e-06	0.0035	0.0062	0.571	35.5409
1419	genus	5	LachnospiraceaeNC2004group	SUA	rs17067076	G	0.0352194	-0.154631	5.61206e-06	0.0037	0.0047	0.4294	31.0716
1420	genus	6	LachnospiraceaeNC2004group	SUA	rs1928659	T	0.0226445	0.102522	6.17241e-06	-0.0063	0.0043	0.1427	31.4632
1421	genus	7	LachnospiraceaeNC2004group	SUA	rs1929518	C	0.0208598	0.093098	8.05561e-06	-0.0025	0.0034	0.4762	33.3999
1422	genus	8	LachnospiraceaeNC2004group	SUA	rs1929743	T	0.0190318	0.0837206	9.0551e-06	0.0005	0.0033	0.8843	32.9638
1423	genus	9	LachnospiraceaeNC2004group	SUA	rs3756315	A	0.0188397	-0.0883469	3.32583e-06	0.0107	0.0033	0.001357	39.3684
1424	genus	10	LachnospiraceaeNC2004group	SUA	rs6116753	G	0.0209139	0.0994748	2.9225e-06	0.0044	0.0036	0.2162	35.3081
1425	genus	1	LachnospiraceaeND3007group	SUA	rs2861203	G	0.0127279	0.0572304	7.36931e-06	0.0054	0.0041	0.188	178.536
1426	genus	2	LachnospiraceaeND3007group	SUA	rs72776675	T	0.014797	-0.0647067	8.71689e-06	-0.0062	0.0045	0.1641	186.531
1427	genus	3	LachnospiraceaeND3007group	SUA	rs9932954	A	0.0115984	-0.0561864	1.24882e-06	0.0016	0.0034	0.6391	206.843
1428	genus	1	LachnospiraceaeNK4A136group	SUA	rs10767692	A	0.0115908	0.0558183	1.72202e-06	0.0018	0.0036	0.6258	37.4598
1429	genus	2	LachnospiraceaeNK4A136group	SUA	rs10952110	G	0.0109614	0.0487709	9.08113e-06	-0.0025	0.0032	0.4406	34.7146
1430	genus	3	LachnospiraceaeNK4A136group	SUA	rs11263806	A	0.0116758	-0.0524615	5.06517e-06	-0.0022	0.0036	0.5483	38.0717
1431	genus	4	LachnospiraceaeNK4A136group	SUA	rs12611395	A	0.0199652	-0.0902532	5.83039e-06	-0.0052	0.0071	0.4663	37.4933
1432	genus	5	LachnospiraceaeNK4A136group	SUA	rs160061	A	0.0108094	0.0513831	2.12198e-06	-0.0043	0.0031	0.1626	37.5315
1433	genus	6	LachnospiraceaeNK4A136group	SUA	rs28540839	A	0.0110591	0.0508285	9.34319e-06	0.0003	0.0033	0.9402	35.8163
1434	genus	7	LachnospiraceaeNK4A136group	SUA	rs2880566	T	0.0134693	0.0599578	5.61428e-06	0.0043	0.0042	0.3043	35.2308
1435	genus	8	LachnospiraceaeNK4A136group	SUA	rs4955932	T	0.0109388	-0.0492283	7.05426e-06	0.0008	0.0033	0.81	38.1343
1436	genus	9	LachnospiraceaeNK4A136group	SUA	rs59805249	T	0.0207982	0.0936162	9.45385e-06	0.0028	0.0048	0.5561	33.3551
1437	genus	10	LachnospiraceaeNK4A136group	SUA	rs68104925	T	0.0115385	-0.0549104	2.36779e-06	0.0015	0.0034	0.6481	40.3887
1438	genus	11	LachnospiraceaeNK4A136group	SUA	rs7073658	T	0.0109693	-0.0499621	5.2691e-06	0.0086	0.0031	0.006055	38.61
1439	genus	12	LachnospiraceaeNK4A136group	SUA	rs73044693	A	0.0229884	-0.10758	3.57256e-06	0.0116	0.009	0.1986	34.351
1440	genus	13	LachnospiraceaeNK4A136group	SUA	rs7616165	G	0.0483465	-0.230542	2.77391e-06	0.0135	0.0067	0.04426	20.3505
1441	genus	14	LachnospiraceaeNK4A136group	SUA	rs76193507	A	0.0499776	-0.22973	2.9309e-06	-0.0114	0.0081	0.1631	18.3649
1442	genus	15	LachnospiraceaeNK4A136group	SUA	rs7832116	A	0.0151703	-0.0714756	3.57084e-06	-0.0032	0.004	0.427	39.9646
1443	genus	16	LachnospiraceaeNK4A136group	SUA	rs954878	A	0.0109082	-0.0520656	1.78203e-06	-0.0036	0.0032	0.2656	40.5131
1444	genus	1	LachnospiraceaeUCG001	SUA	rs10815579	A	0.0143774	-0.0676615	2.37576e-06	0.0047	0.0034	0.1735	35.3557
1445	genus	2	LachnospiraceaeUCG001	SUA	rs12131224	C	0.02591	0.117095	7.39863e-06	0.0023	0.0074	0.7595	30.2204
1446	genus	3	LachnospiraceaeUCG001	SUA	rs2050911	G	0.0153934	0.0751466	1.10648e-06	-0.0013	0.0035	0.7129	33.3409
1447	genus	4	LachnospiraceaeUCG001	SUA	rs2371284	T	0.0170127	-0.0761893	7.55967e-06	0.0061	0.0042	0.1428	33.2769
1448	genus	5	LachnospiraceaeUCG001	SUA	rs437876	T	0.0144768	0.0784637	7.1655e-08	-0.0011	0.0035	0.7503	36.8038
1449	genus	6	LachnospiraceaeUCG001	SUA	rs4981345	T	0.0149831	-0.0681973	6.08596e-06	-0.0012	0.0035	0.7293	33.8435
1450	genus	7	LachnospiraceaeUCG001	SUA	rs573933	T	0.0232346	-0.107898	3.10508e-06	0.0063	0.0047	0.1815	34.872
1451	genus	8	LachnospiraceaeUCG001	SUA	rs62496417	T	0.0165681	-0.0748504	5.87504e-06	-0.0032	0.0037	0.3833	33.8864
1452	genus	9	LachnospiraceaeUCG001	SUA	rs7341608	T	0.0177648	-0.0784757	9.48124e-06	-0.0001	0.0043	0.9748	32.7364
1453	genus	10	LachnospiraceaeUCG001	SUA	rs74034332	G	0.0382637	0.168045	3.33351e-06	0.0032	0.0081	0.6926	22.8412
1454	genus	11	LachnospiraceaeUCG001	SUA	rs78848836	A	0.0259753	-0.118868	3.38171e-06	-0.0032	0.006	0.6012	33.278
1455	genus	12	LachnospiraceaeUCG001	SUA	rs8104225	A	0.0197665	0.0892098	8.04216e-06	0.0022	0.0062	0.7191	30.5601
1456	genus	13	LachnospiraceaeUCG001	SUA	rs9403580	C	0.0229777	0.107801	3.46785e-06	-0.009	0.0042	0.0319	32.0197
1457	genus	14	LachnospiraceaeUCG001	SUA	rs985416	C	0.0181807	0.0970258	1.45591e-07	-0.004	0.0046	0.3927	35.8273
1458	genus	1	LachnospiraceaeUCG004	SUA	rs11128180	A	0.0140126	0.0648288	4.51737e-06	-0.0027	0.0036	0.4579	38.1531
1459	genus	2	LachnospiraceaeUCG004	SUA	rs12072562	T	0.0303566	0.133104	7.0737e-06	-0.0095	0.0076	0.2131	28.5555
1460	genus	3	LachnospiraceaeUCG004	SUA	rs12202257	G	0.0124186	-0.0550876	7.02875e-06	0.0005	0.0034	0.8941	39.4249
1461	genus	4	LachnospiraceaeUCG004	SUA	rs12673420	G	0.0118375	0.0554351	2.98079e-06	-0.0005	0.0031	0.8786	38.5956
1462	genus	5	LachnospiraceaeUCG004	SUA	rs12747809	G	0.0125685	-0.062197	8.64875e-07	-0.0085	0.0033	0.009664	44.1788
1463	genus	6	LachnospiraceaeUCG004	SUA	rs12894272	A	0.0125229	0.0579792	4.33949e-06	-0.007	0.0032	0.03001	38.1758
1464	genus	7	LachnospiraceaeUCG004	SUA	rs233486	A	0.017766	-0.0799088	6.28457e-06	-0.0088	0.005	0.07543	38.9934
1465	genus	8	LachnospiraceaeUCG004	SUA	rs2444793	C	0.0118188	-0.0542433	4.77076e-06	-0.0014	0.0031	0.647	40.8596
1466	genus	9	LachnospiraceaeUCG004	SUA	rs2726805	A	0.0120844	0.0548397	6.30399e-06	0.0027	0.0035	0.4437	37.4535
1467	genus	10	LachnospiraceaeUCG004	SUA	rs2882478	G	0.0118338	-0.0577091	1.20811e-06	0	0.0031	0.9954	43.5147
1468	genus	11	LachnospiraceaeUCG004	SUA	rs35182105	A	0.024221	-0.109724	4.86508e-06	0.0084	0.0079	0.2879	38.5281
1469	genus	12	LachnospiraceaeUCG004	SUA	rs62256516	G	0.0132222	0.0592366	9.84509e-06	-0.0122	0.0048	0.01198	36.4036
1470	genus	13	LachnospiraceaeUCG004	SUA	rs6656451	C	0.011947	-0.05436	5.56781e-06	0.0041	0.0034	0.2265	40.4889
1471	genus	14	LachnospiraceaeUCG004	SUA	rs7629954	A	0.023825	0.108441	5.77222e-06	-0.003	0.0079	0.7075	34.9009
1472	genus	1	LachnospiraceaeUCG008	SUA	rs10741777	T	0.0194791	-0.0973842	7.68659e-07	0.0029	0.0035	0.3986	36.8421
1473	genus	2	LachnospiraceaeUCG008	SUA	rs10793103	C	0.0181279	0.0974344	9.34937e-08	0.0088	0.0034	0.00947	34.9768
1474	genus	3	LachnospiraceaeUCG008	SUA	rs10801803	G	0.0243085	-0.117029	1.40029e-06	-0.0086	0.0043	0.04478	35.4164
1475	genus	4	LachnospiraceaeUCG008	SUA	rs13024781	T	0.0168846	-0.0798769	2.29166e-06	-0.0036	0.0031	0.24	34.7686
1476	genus	5	LachnospiraceaeUCG008	SUA	rs13087616	A	0.0230806	-0.115577	5.81624e-07	-0.0037	0.0049	0.4471	35.7944
1477	genus	6	LachnospiraceaeUCG008	SUA	rs57091572	A	0.0235801	-0.110443	2.85822e-06	0.009	0.0044	0.04263	34.2509
1478	genus	7	LachnospiraceaeUCG008	SUA	rs57254474	G	0.0199045	0.0886512	6.92061e-06	0.0062	0.0036	0.08495	29.3477
1479	genus	8	LachnospiraceaeUCG008	SUA	rs61944774	A	0.0393797	0.179838	6.34122e-06	0.0086	0.0084	0.308	27.6396
1480	genus	9	LachnospiraceaeUCG008	SUA	rs62277846	C	0.0212319	0.102292	1.58892e-06	-0.0044	0.0042	0.2879	31.5915
1481	genus	10	LachnospiraceaeUCG008	SUA	rs67078837	T	0.0170693	-0.0845848	7.68189e-07	0.0015	0.0033	0.6507	36.5058
1482	genus	11	LachnospiraceaeUCG008	SUA	rs75356640	G	0.0303128	0.136523	9.83206e-06	-0.0222	0.0075	0.002952	28.2937
1483	genus	12	LachnospiraceaeUCG008	SUA	rs955844	A	0.0228369	0.112064	1.80994e-06	-0.0064	0.0044	0.149	31.7621
1484	genus	1	LachnospiraceaeUCG010	SUA	rs10414815	T	0.0230253	0.10453	4.23977e-06	0.0115	0.0089	0.1944	46.6777
1485	genus	2	LachnospiraceaeUCG010	SUA	rs11192447	A	0.024345	0.126592	4.68957e-07	-0.0114	0.0058	0.0489	55.784
1486	genus	3	LachnospiraceaeUCG010	SUA	rs12346653	C	0.0139569	0.0657686	2.70321e-06	-0.0011	0.0034	0.7523	51.0435
1487	genus	4	LachnospiraceaeUCG010	SUA	rs17730011	G	0.015706	-0.0702357	7.84597e-06	-0.0009	0.004	0.8168	53.3465
1488	genus	5	LachnospiraceaeUCG010	SUA	rs2833528	C	0.0127763	-0.0562148	9.9199e-06	-0.0014	0.0034	0.6723	52.4711
1489	genus	6	LachnospiraceaeUCG010	SUA	rs336138	G	0.0171865	0.0779543	7.48417e-06	-0.0049	0.0045	0.2784	50.0505
1490	genus	7	LachnospiraceaeUCG010	SUA	rs4576377	A	0.0127043	-0.0572001	7.63056e-06	-0.0011	0.0032	0.735	53.7218
1491	genus	8	LachnospiraceaeUCG010	SUA	rs72894957	G	0.0486425	0.222263	5.68428e-06	-0.0024	0.0078	0.7541	27.8034
1492	genus	9	LachnospiraceaeUCG010	SUA	rs74315802	G	0.0183477	0.0867262	3.19006e-06	0.0038	0.0066	0.5672	50.9825
1493	genus	10	LachnospiraceaeUCG010	SUA	rs9981767	A	0.0131994	0.0655062	9.96373e-07	-0.0018	0.0034	0.6097	53.6287
1494	genus	1	Lactobacillus	SUA	rs11674854	C	0.0176504	-0.0852686	1.592e-06	0.0054	0.0035	0.1224	41.6048
1495	genus	2	Lactobacillus	SUA	rs12693845	C	0.0177429	-0.0805447	8.9632e-06	0.001	0.0038	0.792	39.8082
1496	genus	3	Lactobacillus	SUA	rs1530559	G	0.0178207	0.0804001	4.93109e-06	-0.015	0.0045	0.0009431	34.6669
1497	genus	4	Lactobacillus	SUA	rs16861661	G	0.038148	-0.183147	1.2781e-06	-0.0042	0.0056	0.454	37.1837
1498	genus	5	Lactobacillus	SUA	rs62314653	C	0.0394585	0.187692	2.24383e-06	0.0061	0.0067	0.3628	34.291
1499	genus	6	Lactobacillus	SUA	rs7399658	G	0.0221883	-0.107134	3.12099e-06	-0.0036	0.0042	0.3938	41.4563
1500	genus	7	Lactobacillus	SUA	rs75127669	C	0.0310414	0.139784	6.83434e-06	0.003	0.0057	0.6027	35.1143
1501	genus	8	Lactobacillus	SUA	rs768253	T	0.0171791	-0.079195	4.2477e-06	-0.0025	0.0031	0.4059	40.456
1502	genus	9	Lactobacillus	SUA	rs77478751	A	0.0475759	-0.219886	7.32705e-06	-0.0192	0.0109	0.07844	29.9564
1503	genus	10	Lactobacillus	SUA	rs921925	A	0.0203229	0.0985077	9.71665e-07	-0.0012	0.0038	0.7515	37.95
1504	genus	1	Lactococcus	SUA	rs10417872	T	0.024522	0.118306	1.28678e-06	0.0007	0.0034	0.8425	28.253
1505	genus	2	Lactococcus	SUA	rs123059	T	0.0274694	-0.13671	1.26562e-06	-0.0079	0.0051	0.1226	32.791
1506	genus	3	Lactococcus	SUA	rs12621813	G	0.0239978	0.108423	6.60829e-06	0.0062	0.0033	0.05795	26.6079
1507	genus	4	Lactococcus	SUA	rs17168302	G	0.0424761	0.191857	6.28602e-06	-0.0027	0.0052	0.5976	26.4801
1508	genus	5	Lactococcus	SUA	rs2293361	C	0.0430969	-0.199221	1.39593e-06	0.0049	0.005	0.3244	30.412
1509	genus	6	Lactococcus	SUA	rs34189344	A	0.0240714	0.114946	1.32149e-06	-0.0014	0.0035	0.6897	26.9788
1510	genus	7	Lactococcus	SUA	rs4766997	C	0.023839	0.114599	2.06145e-06	0.0059	0.0033	0.06938	28.1493
1511	genus	8	Lactococcus	SUA	rs55910161	C	0.0307367	0.146426	2.36214e-06	0.0041	0.0046	0.3778	27.0909
1512	genus	9	Lactococcus	SUA	rs6674304	C	0.0442121	0.200758	6.17759e-06	-0.0019	0.0064	0.7612	26.0503
1513	genus	10	Lactococcus	SUA	rs7992246	T	0.0230786	0.104232	4.44724e-06	-0.002	0.0033	0.555	26.599
1514	genus	1	Marvinbryantia	SUA	rs11620597	T	0.0271688	0.119479	7.80178e-06	-0.0019	0.0076	0.8026	40.1571
1515	genus	2	Marvinbryantia	SUA	rs1187983	C	0.0193174	-0.0935456	2.02427e-06	-0.0019	0.0045	0.6694	50.0497
1516	genus	3	Marvinbryantia	SUA	rs146541147	G	0.0268423	0.118845	6.86288e-06	0.0025	0.0075	0.7397	39.929
1517	genus	4	Marvinbryantia	SUA	rs2724813	A	0.0167551	-0.0840769	6.28451e-07	0.001	0.0043	0.8075	51.3359
1518	genus	5	Marvinbryantia	SUA	rs2842896	C	0.0131146	-0.0649396	7.25363e-07	0.0001	0.0033	0.9769	50.836
1519	genus	6	Marvinbryantia	SUA	rs2863363	A	0.0136323	0.0634861	3.11281e-06	0.0038	0.0032	0.2385	44.2299
1520	genus	7	Marvinbryantia	SUA	rs3125832	A	0.015012	0.0679323	5.02731e-06	-0.0059	0.0034	0.08522	42.5775
1521	genus	8	Marvinbryantia	SUA	rs3848386	A	0.013209	-0.0605882	4.42782e-06	-0.0034	0.0032	0.2778	47.4054
1522	genus	9	Marvinbryantia	SUA	rs61884471	G	0.0248431	0.124426	1.01163e-06	-0.0042	0.0073	0.5672	46.5792
1523	genus	10	Marvinbryantia	SUA	rs72948274	A	0.0272212	-0.126354	3.2591e-06	0.0055	0.0059	0.3447	47.2399
1524	genus	11	Marvinbryantia	SUA	rs8006832	G	0.0216699	-0.0952415	6.58083e-06	-0.0066	0.0053	0.2077	44.3577
1525	genus	1	Methanobrevibacter	SUA	rs10202904	T	0.0239106	-0.112811	3.08549e-06	0.0051	0.0034	0.1276	43.2963
1526	genus	2	Methanobrevibacter	SUA	rs1334944	T	0.0255492	0.115197	7.6138e-06	0.008	0.0032	0.01385	35.5047
1527	genus	3	Methanobrevibacter	SUA	rs3912664	T	0.0254373	0.111984	8.67981e-06	-0.0066	0.0037	0.07038	34.7372
1528	genus	4	Methanobrevibacter	SUA	rs4802933	A	0.0308139	-0.135628	9.73818e-06	0.0042	0.004	0.2866	40.2275
1529	genus	5	Methanobrevibacter	SUA	rs6776814	T	0.0419905	-0.188956	8.04905e-06	-0.003	0.0063	0.636	39.5122
1530	genus	6	Methanobrevibacter	SUA	rs76029318	T	0.0454319	0.222849	1.07552e-06	-0.0106	0.0054	0.04977	37.1461
1531	genus	7	Methanobrevibacter	SUA	rs894996	C	0.0456045	0.214213	3.81567e-06	-0.0053	0.0061	0.3873	36.2481
1532	genus	1	Odoribacter	SUA	rs10093869	A	0.0125389	-0.0577795	3.67441e-06	0.0061	0.0034	0.07424	63.3209
1533	genus	2	Odoribacter	SUA	rs10423795	C	0.0121164	0.0550695	6.57936e-06	0.0008	0.0035	0.8094	57.6676
1534	genus	3	Odoribacter	SUA	rs11041014	A	0.0150338	0.0666121	9.72835e-06	0.0041	0.0039	0.2954	57.4181
1535	genus	4	Odoribacter	SUA	rs28417404	A	0.0161372	-0.0726896	3.68032e-06	-0.0027	0.0046	0.5547	62.8491
1536	genus	5	Odoribacter	SUA	rs4793970	A	0.0129154	-0.0576329	6.02696e-06	-0.0072	0.0038	0.05597	62.2186
1537	genus	6	Odoribacter	SUA	rs580930	T	0.0118884	0.0613467	2.56409e-07	0.0049	0.0032	0.1228	65.3078
1538	genus	7	Odoribacter	SUA	rs6856150	G	0.0194146	0.0881922	6.0595e-06	-0.0055	0.0064	0.3885	58.6115
1539	genus	8	Odoribacter	SUA	rs74553962	T	0.0264106	0.121449	9.48684e-06	-0.011	0.0084	0.1908	53.074
1540	genus	9	Odoribacter	SUA	rs77779484	G	0.0268526	-0.133489	6.56256e-07	-0.0069	0.0076	0.3697	62.9738
1541	genus	1	Olsenella	SUA	rs1035588	A	0.0236848	-0.108148	4.85501e-06	0.0019	0.0032	0.5542	27.1174
1542	genus	2	Olsenella	SUA	rs17148768	G	0.0295602	0.140434	2.1984e-06	0.0056	0.0044	0.199	23.8932
1543	genus	3	Olsenella	SUA	rs2759329	G	0.0237218	-0.111131	3.43201e-06	-0.0015	0.0033	0.6618	27.8676
1544	genus	4	Olsenella	SUA	rs35225860	A	0.0482391	-0.223604	3.87041e-06	0.01	0.0094	0.2867	27.1735
1545	genus	5	Olsenella	SUA	rs6046522	C	0.0269928	0.122938	4.48455e-06	-0.0031	0.0037	0.4014	23.1872
1546	genus	6	Olsenella	SUA	rs61090148	A	0.0231343	-0.104783	6.43728e-06	0.0049	0.0033	0.1389	26.885
1547	genus	7	Olsenella	SUA	rs62112538	C	0.0407033	-0.19943	1.1882e-06	-0.0193	0.0072	0.007774	28.8289
1548	genus	8	Olsenella	SUA	rs72691585	C	0.0520814	-0.249079	2.95294e-06	0.0052	0.0054	0.3343	26.0032
1549	genus	9	Olsenella	SUA	rs7540303	C	0.023638	0.108044	5.32027e-06	0.0012	0.0031	0.6956	23.3793
1550	genus	10	Olsenella	SUA	rs8066522	G	0.0240379	-0.106529	9.70095e-06	0.0055	0.0032	0.09233	26.2697
1551	genus	11	Olsenella	SUA	rs9460691	C	0.0268645	0.119966	7.28354e-06	-0.008	0.0038	0.03645	22.8863
1552	genus	1	Oscillibacter	SUA	rs11627628	T	0.0290223	0.143961	1.0092e-06	0.0092	0.0069	0.1836	28.7322
1553	genus	2	Oscillibacter	SUA	rs11990279	T	0.0180457	-0.0824934	4.94298e-06	-0.0006	0.0043	0.8904	29.447
1554	genus	3	Oscillibacter	SUA	rs12649930	T	0.0259612	0.121589	4.09379e-06	0.0031	0.0046	0.4969	27.7373
1555	genus	4	Oscillibacter	SUA	rs133832	A	0.0162411	-0.0795527	1.14719e-06	0.001	0.0036	0.7814	32.3512
1556	genus	5	Oscillibacter	SUA	rs16866406	A	0.0208795	0.0988765	3.07821e-06	0.0049	0.0038	0.2067	28.2573
1557	genus	6	Oscillibacter	SUA	rs16934185	A	0.028157	-0.129568	4.38031e-06	0.0136	0.0066	0.03925	29.5906
1558	genus	7	Oscillibacter	SUA	rs1837782	A	0.0166183	0.0744903	7.6431e-06	-0.0022	0.0033	0.5086	26.8206
1559	genus	8	Oscillibacter	SUA	rs234108	A	0.0152632	0.0749553	9.16336e-07	-0.0063	0.0033	0.05601	28.8308
1560	genus	9	Oscillibacter	SUA	rs36095275	C	0.0156861	-0.0752368	1.39627e-06	-0.0005	0.0033	0.8804	31.2513
1561	genus	10	Oscillibacter	SUA	rs4506202	A	0.0152261	-0.0711323	3.20825e-06	-0.0019	0.0032	0.5471	30.4026
1562	genus	11	Oscillibacter	SUA	rs61883564	A	0.0221016	-0.101351	3.38712e-06	-0.0038	0.0054	0.4785	30.2036
1563	genus	12	Oscillibacter	SUA	rs62206502	C	0.0151349	-0.0681423	6.59895e-06	-0.004	0.0032	0.217	29.5558
1564	genus	13	Oscillibacter	SUA	rs75453768	G	0.0268629	0.12212	5.34738e-06	0.0002	0.0076	0.9795	26.0813
1565	genus	14	Oscillibacter	SUA	rs761240	T	0.0388812	-0.17664	2.03841e-06	0.0092	0.0114	0.4215	23.0693
1566	genus	15	Oscillibacter	SUA	rs9393920	A	0.0151081	-0.0744662	9.92237e-07	0.0159	0.0031	3.721e-07	32.57
1567	genus	1	Oscillospira	SUA	rs12206468	G	0.0269733	-0.133016	1.04222e-06	0.0071	0.007	0.3109	63.1549
1568	genus	2	Oscillospira	SUA	rs12925026	T	0.030678	0.13559	9.31021e-06	-0.0151	0.0074	0.04237	47.4864
1569	genus	3	Oscillospira	SUA	rs1954532	T	0.0175252	-0.0826246	2.26773e-06	0.0062	0.005	0.2097	61.1192
1570	genus	4	Oscillospira	SUA	rs28889936	A	0.0252838	0.114051	3.36585e-06	-0.0058	0.0055	0.2961	53.0589
1571	genus	5	Oscillospira	SUA	rs62422654	C	0.0198088	0.0898456	6.46754e-06	-0.0006	0.0058	0.9121	53.3678
1572	genus	6	Oscillospira	SUA	rs72866977	A	0.0281674	-0.130569	5.62701e-06	-0.0185	0.0077	0.01689	57.8321
1573	genus	7	Oscillospira	SUA	rs751183	T	0.0172216	-0.0774322	6.85127e-06	0.0018	0.0038	0.6367	58.172
1574	genus	8	Oscillospira	SUA	rs8076323	A	0.0156539	0.0715392	5.61316e-06	0.0041	0.0035	0.2435	54.9667
1575	genus	1	Oxalobacter	SUA	rs10464997	G	0.0294804	0.137691	3.29754e-06	-0.0002	0.004	0.9575	24.6055
1576	genus	2	Oxalobacter	SUA	rs11108500	A	0.0427327	-0.199099	3.74279e-06	-0.0032	0.0085	0.7114	27.1295
1577	genus	3	Oxalobacter	SUA	rs111966731	T	0.047162	0.213114	7.29863e-06	-0.0003	0.0076	0.9725	21.7886
1578	genus	4	Oxalobacter	SUA	rs12002250	A	0.0466317	0.217122	1.41504e-06	0.0058	0.0079	0.4622	23.5068
1579	genus	5	Oxalobacter	SUA	rs1569853	T	0.0296981	-0.138078	3.64501e-06	-0.0025	0.0052	0.6289	27.6245
1580	genus	6	Oxalobacter	SUA	rs36057338	G	0.0421439	0.207847	8.79803e-07	-0.0046	0.0061	0.4455	24.6121
1581	genus	7	Oxalobacter	SUA	rs3862635	C	0.0394026	-0.172142	9.18685e-06	0.0046	0.0066	0.4831	25.8009
1582	genus	8	Oxalobacter	SUA	rs4428215	G	0.0242237	0.130293	7.51071e-08	-0.0014	0.0034	0.6951	28.0179
1583	genus	9	Oxalobacter	SUA	rs6000536	C	0.0253804	-0.130992	2.06054e-07	0.0016	0.0045	0.7258	31.3841
1584	genus	10	Oxalobacter	SUA	rs6071442	T	0.0209337	-0.0989686	2.5483e-06	0.0011	0.0033	0.7318	28.5349
1585	genus	11	Oxalobacter	SUA	rs6993398	G	0.0278855	0.127217	7.12773e-06	-0.0037	0.0039	0.3434	24.0942
1586	genus	12	Oxalobacter	SUA	rs736744	C	0.0211262	0.117882	2.57471e-08	0.0021	0.0034	0.5263	28.9668
1587	genus	1	Parabacteroides	SUA	rs114567323	T	0.0405199	0.186478	5.65487e-06	-0.0336	0.0108	0.00192	55.0308
1588	genus	2	Parabacteroides	SUA	rs115602804	G	0.0222736	0.10308	1.93059e-06	0.0043	0.008	0.5914	95.0945
1589	genus	3	Parabacteroides	SUA	rs4236095	G	0.0157042	0.0761961	1.93145e-06	-0.0034	0.0049	0.4784	99.4766
1590	genus	4	Parabacteroides	SUA	rs60884758	C	0.0142249	-0.0702667	5.70689e-07	-0.0038	0.0039	0.33	112.21
1591	genus	5	Parabacteroides	SUA	rs6657302	T	0.0225521	-0.10452	9.75699e-06	-0.003	0.0065	0.6407	102.85
1592	genus	6	Parabacteroides	SUA	rs7298818	C	0.0200902	0.0888832	8.53629e-06	0.0021	0.0064	0.7456	91.3974
1593	genus	1	Paraprevotella	SUA	rs10842464	T	0.0172568	-0.0758215	6.59715e-06	0.0042	0.0034	0.2266	30.0229
1594	genus	2	Paraprevotella	SUA	rs140997932	T	0.0354178	-0.162376	2.11119e-06	-0.0035	0.008	0.6646	29.2423
1595	genus	3	Paraprevotella	SUA	rs145020347	A	0.0262323	-0.12465	4.03009e-06	0.0101	0.007	0.1492	31.8932
1596	genus	4	Paraprevotella	SUA	rs17109926	A	0.0216172	-0.0988335	6.75279e-06	0.0056	0.0037	0.125	31.3019
1597	genus	5	Paraprevotella	SUA	rs17785622	A	0.0524304	0.248065	1.92659e-06	0.0012	0.0089	0.8953	19.0121
1598	genus	6	Paraprevotella	SUA	rs2081023	A	0.0236507	-0.122561	2.638e-07	0.0017	0.004	0.6649	35.7031
1599	genus	7	Paraprevotella	SUA	rs3008582	T	0.0227246	0.10572	4.35989e-06	-0.0033	0.004	0.4125	28.5555
1600	genus	8	Paraprevotella	SUA	rs3801748	G	0.0171691	0.0779721	5.20177e-06	0.0005	0.0031	0.8745	27.9239
1601	genus	9	Paraprevotella	SUA	rs4756632	G	0.0289897	-0.138905	3.81747e-06	-0.0011	0.0048	0.8198	32.8807
1602	genus	10	Paraprevotella	SUA	rs4767113	C	0.018382	0.0882466	2.14357e-06	0.0017	0.0036	0.6327	28.8025
1603	genus	11	Paraprevotella	SUA	rs7240324	T	0.0226948	-0.10229	5.95902e-06	-0.0017	0.0051	0.7331	30.2587
1604	genus	12	Paraprevotella	SUA	rs9602779	A	0.0220263	-0.106692	6.92746e-07	-0.0017	0.0043	0.6933	33.2532
1605	genus	13	Paraprevotella	SUA	rs9900242	A	0.0175212	-0.0852967	1.14068e-06	-0.0027	0.0031	0.3938	32.8083
1606	genus	1	Parasutterella	SUA	rs10899911	A	0.0148151	-0.0717102	1.15272e-06	0.0024	0.0033	0.4752	31.6785
1607	genus	2	Parasutterella	SUA	rs11715853	G	0.0146114	-0.0662952	6.22913e-06	-0.0067	0.0034	0.04651	29.618
1608	genus	3	Parasutterella	SUA	rs2090816	A	0.0177315	0.0840967	2.89715e-06	0.006	0.0046	0.1902	28.3756
1609	genus	4	Parasutterella	SUA	rs2387977	T	0.0134756	-0.0681778	5.38476e-07	-0.0136	0.0038	0.0003058	33.1163
1610	genus	5	Parasutterella	SUA	rs35055552	T	0.0235433	0.109554	3.34853e-06	0.0077	0.0071	0.2803	25.9862
1611	genus	6	Parasutterella	SUA	rs55877868	A	0.0228089	-0.104458	2.87068e-06	0.0065	0.0066	0.3255	28.8776
1612	genus	7	Parasutterella	SUA	rs61021642	G	0.014118	-0.0654699	3.4603e-06	0.0003	0.0033	0.9305	30.2974
1613	genus	8	Parasutterella	SUA	rs62273907	A	0.0502262	0.229468	5.88384e-06	0.0032	0.0083	0.6968	14.9907
1614	genus	9	Parasutterella	SUA	rs6809952	G	0.0150892	-0.0684957	8.13349e-06	0.0031	0.0038	0.4171	29.2424
1615	genus	10	Parasutterella	SUA	rs6828768	C	0.0132645	0.0636852	1.78328e-06	-0.0002	0.0032	0.9616	28.7091
1616	genus	11	Parasutterella	SUA	rs7303158	C	0.0134256	0.0646859	1.32776e-06	-0.0059	0.0032	0.0634	28.8054
1617	genus	12	Parasutterella	SUA	rs7311004	T	0.0136438	-0.0617522	5.92054e-06	0.0023	0.0034	0.4972	29.5395
1618	genus	13	Parasutterella	SUA	rs7572229	G	0.0132736	0.066273	6.31698e-07	0.0045	0.0031	0.1538	29.7927
1619	genus	14	Parasutterella	SUA	rs78383039	T	0.0297119	-0.146315	1.57438e-06	0.0003	0.0051	0.9587	29.0774
1620	genus	15	Parasutterella	SUA	rs7967869	A	0.0160049	-0.0746118	3.78277e-06	0.0027	0.0037	0.4756	30.456
1621	genus	16	Parasutterella	SUA	rs8039785	T	0.0133	0.0618345	3.62095e-06	0.0049	0.0032	0.1267	27.8397
1622	genus	17	Parasutterella	SUA	rs823424	G	0.0156958	-0.0713448	4.95295e-06	0.0006	0.0036	0.8729	29.6739
1623	genus	1	Peptococcus	SUA	rs10031059	T	0.0225844	-0.121167	1.23637e-07	-0.0075	0.0036	0.03545	25.0068
1624	genus	2	Peptococcus	SUA	rs11001941	G	0.0392217	-0.195611	1.32858e-06	-0.0009	0.0062	0.8807	23.3051
1625	genus	3	Peptococcus	SUA	rs12069354	C	0.03795	0.16763	9.28339e-06	-0.0106	0.0067	0.1144	17.7735
1626	genus	4	Peptococcus	SUA	rs139136610	T	0.0319741	0.172163	5.63371e-08	0.0017	0.0066	0.7994	21.6209
1627	genus	5	Peptococcus	SUA	rs2054133	G	0.0188332	0.0895433	2.14166e-06	0.0035	0.0034	0.2925	19.6098
1628	genus	6	Peptococcus	SUA	rs34419559	T	0.0403452	0.181844	7.07816e-06	-0.0043	0.0085	0.6137	17.8877
1629	genus	7	Peptococcus	SUA	rs36121075	A	0.030628	-0.14067	6.9872e-06	0.0065	0.0062	0.2925	20.8006
1630	genus	8	Peptococcus	SUA	rs413827	G	0.0237523	0.110229	3.30085e-06	0.0047	0.0043	0.2717	18.8517
1631	genus	9	Peptococcus	SUA	rs5770862	T	0.0356813	0.162018	3.21957e-06	-0.002	0.0051	0.6944	18.3805
1632	genus	10	Peptococcus	SUA	rs6918730	G	0.0289742	0.135311	1.14732e-06	-0.0036	0.0049	0.4597	19.2837
1633	genus	11	Peptococcus	SUA	rs7033353	T	0.018995	0.090152	2.21957e-06	0.0034	0.0033	0.3089	19.5774
1634	genus	12	Peptococcus	SUA	rs72850165	T	0.0300423	-0.134304	5.74152e-06	-0.0063	0.0073	0.3911	20.7999
1635	genus	13	Peptococcus	SUA	rs74592222	G	0.0302965	0.137957	8.55342e-06	-0.0003	0.0062	0.9623	18.242
1636	genus	14	Peptococcus	SUA	rs76697713	C	0.0322345	0.146302	8.04892e-06	0.0056	0.0067	0.401	18.4637
1637	genus	15	Peptococcus	SUA	rs77614201	T	0.0387523	-0.175864	5.68322e-06	0.0038	0.0084	0.6547	20.5909
1638	genus	16	Peptococcus	SUA	rs77681628	C	0.0387328	0.200307	2.68836e-07	0.0097	0.0084	0.2433	19.4763
1639	genus	17	Peptococcus	SUA	rs9458385	A	0.0214294	0.0935145	8.68508e-06	-0.0076	0.0037	0.04108	18.1033
1640	genus	1	Phascolarctobacterium	SUA	rs11929846	T	0.0157969	-0.0697199	8.88416e-06	0.0008	0.0036	0.8319	40.3168
1641	genus	2	Phascolarctobacterium	SUA	rs12618201	A	0.0138202	0.0641657	3.37696e-06	-0.0014	0.0032	0.652	38.9125
1642	genus	3	Phascolarctobacterium	SUA	rs1264476	T	0.0166041	0.0767335	4.29567e-06	0	0.0037	0.997	38.7241
1643	genus	4	Phascolarctobacterium	SUA	rs130483	A	0.0143596	0.0655056	6.79269e-06	0.0071	0.0034	0.0376	38.2342
1644	genus	5	Phascolarctobacterium	SUA	rs28525131	G	0.0269048	-0.118657	8.22677e-06	-0.0028	0.0057	0.6166	39.1207
1645	genus	6	Phascolarctobacterium	SUA	rs56069061	G	0.0230694	-0.111306	1.87174e-06	0.0071	0.0058	0.2157	44.0261
1646	genus	7	Phascolarctobacterium	SUA	rs56157888	A	0.0193976	0.0954864	1.08506e-06	-0.0011	0.0053	0.8422	38.9741
1647	genus	8	Phascolarctobacterium	SUA	rs6701725	A	0.0137435	-0.0634719	3.80879e-06	0.0007	0.0033	0.8308	42.2628
1648	genus	9	Phascolarctobacterium	SUA	rs74540770	G	0.0258621	-0.121014	3.60275e-06	0.0231	0.0072	0.001268	39.5377
1649	genus	10	Phascolarctobacterium	SUA	rs74847270	A	0.0230998	-0.104889	5.73099e-06	0.0019	0.0053	0.7133	41.4956
1650	genus	11	Phascolarctobacterium	SUA	rs75882962	T	0.0190575	0.0968661	3.18987e-07	-0.0019	0.0053	0.7177	41.5874
1651	genus	12	Phascolarctobacterium	SUA	rs7982713	G	0.0163201	0.0726922	9.72164e-06	-0.0035	0.0038	0.3507	36.686
1652	genus	1	Prevotella7	SUA	rs118038478	A	0.0468917	0.205676	7.85422e-06	0.0055	0.0083	0.502	21.0124
1653	genus	2	Prevotella7	SUA	rs12124567	A	0.0275017	-0.121281	9.48982e-06	0.0095	0.0044	0.02877	24.5785
1654	genus	3	Prevotella7	SUA	rs12195431	T	0.0442322	0.196528	8.72818e-06	0.0046	0.006	0.4431	21.9368
1655	genus	4	Prevotella7	SUA	rs2240542	C	0.0261776	0.12085	4.84146e-06	-0.0024	0.0033	0.4592	22.7163
1656	genus	5	Prevotella7	SUA	rs2918132	C	0.0254916	-0.114648	6.42409e-06	0.0012	0.0042	0.7731	25.2243
1657	genus	6	Prevotella7	SUA	rs430270	A	0.0297055	0.139155	2.86846e-06	0.0017	0.0036	0.6305	22.3929
1658	genus	7	Prevotella7	SUA	rs57404562	C	0.0316057	0.155486	6.21576e-07	-0.0025	0.0039	0.5115	24.0565
1659	genus	8	Prevotella7	SUA	rs79263163	A	0.031501	-0.143982	7.51048e-06	-0.0035	0.004	0.3749	26.2759
1660	genus	9	Prevotella7	SUA	rs9426434	T	0.0278514	-0.123657	9.71711e-06	0.0025	0.0038	0.5031	24.8801
1661	genus	10	Prevotella7	SUA	rs9608249	A	0.0336317	-0.158213	2.06687e-06	-0.0065	0.0044	0.1375	27.0698
1662	genus	11	Prevotella7	SUA	rs9959718	G	0.0275361	0.133012	1.90058e-06	-0.0043	0.0035	0.2122	23.6696
1663	genus	1	Prevotella9	SUA	rs111509883	T	0.0347624	0.171131	1.24389e-06	-0.0151	0.0099	0.1263	27.5039
1664	genus	2	Prevotella9	SUA	rs11685699	C	0.0295665	-0.141357	2.02552e-06	0.0001	0.0071	0.9914	32.7215
1665	genus	3	Prevotella9	SUA	rs117271932	A	0.0440393	0.208089	2.81722e-06	0.0082	0.009	0.3641	21.8677
1666	genus	4	Prevotella9	SUA	rs12648235	T	0.0177676	0.0785902	7.39079e-06	-0.0032	0.004	0.4289	30.5527
1667	genus	5	Prevotella9	SUA	rs1304512	G	0.0165885	0.0761593	5.29082e-06	-0.0007	0.0039	0.8583	30.8658
1668	genus	6	Prevotella9	SUA	rs2104588	T	0.023773	0.105558	8.12987e-06	0.005	0.0051	0.3252	29.0515
1669	genus	7	Prevotella9	SUA	rs2495052	A	0.0188523	0.0838978	8.97142e-06	-0.0018	0.0049	0.7141	29.9655
1670	genus	8	Prevotella9	SUA	rs2683313	A	0.0151603	-0.0724576	1.68895e-06	-0.007	0.0034	0.03807	36.1202
1671	genus	9	Prevotella9	SUA	rs4968431	G	0.0144162	0.0640113	8.58441e-06	-0.0121	0.0038	0.001487	30.6644
1672	genus	10	Prevotella9	SUA	rs7237249	C	0.0182126	-0.0823764	8.93303e-06	-0.0032	0.0045	0.4819	34.1217
1673	genus	11	Prevotella9	SUA	rs746764	T	0.0193245	-0.0915772	2.03999e-06	-0.0002	0.0048	0.9712	34.302
1674	genus	12	Prevotella9	SUA	rs7976209	T	0.0197951	-0.0870786	7.28343e-06	-0.0008	0.005	0.8784	33.1365
1675	genus	13	Prevotella9	SUA	rs9428102	A	0.0176068	-0.0778845	4.61734e-06	0.0061	0.0043	0.1493	33.3303
1676	genus	14	Prevotella9	SUA	rs9613013	G	0.0202697	0.0917591	6.10415e-06	-0.0004	0.0042	0.9292	30.4559
1677	genus	1	RikenellaceaeRC9gutgroup	SUA	rs10895318	G	0.0246805	0.113315	5.63011e-06	0.002	0.0032	0.54	20.1999
1678	genus	2	RikenellaceaeRC9gutgroup	SUA	rs12501673	A	0.0262253	0.116395	6.28983e-06	-0.0079	0.0038	0.03698	19.5898
1679	genus	3	RikenellaceaeRC9gutgroup	SUA	rs17032291	T	0.0368251	-0.169579	6.61004e-06	-0.0035	0.005	0.483	23.3252
1680	genus	4	RikenellaceaeRC9gutgroup	SUA	rs17582787	A	0.0339924	-0.157739	3.55377e-06	0.0014	0.0044	0.7481	23.9063
1681	genus	5	RikenellaceaeRC9gutgroup	SUA	rs2074881	T	0.032391	-0.142236	9.44772e-06	-0.0037	0.0042	0.3837	22.5243
1682	genus	6	RikenellaceaeRC9gutgroup	SUA	rs2900503	G	0.0326671	-0.172329	1.55282e-07	0.0004	0.0042	0.9173	27.4254
1683	genus	7	RikenellaceaeRC9gutgroup	SUA	rs2998141	T	0.0293073	-0.136346	4.42373e-06	0.0043	0.004	0.2807	24.0055
1684	genus	8	RikenellaceaeRC9gutgroup	SUA	rs4270579	G	0.0271041	-0.118021	5.45647e-06	-0.0096	0.0037	0.009662	22.3739
1685	genus	9	RikenellaceaeRC9gutgroup	SUA	rs4717843	G	0.0260548	-0.119376	4.7173e-06	-0.0039	0.0051	0.4414	23.2471
1686	genus	10	RikenellaceaeRC9gutgroup	SUA	rs7712231	A	0.0350462	0.156284	7.97036e-06	-0.0031	0.0039	0.4268	19.6746
1687	genus	11	RikenellaceaeRC9gutgroup	SUA	rs80309088	G	0.0383423	0.17405	4.55642e-06	0.0024	0.0058	0.6793	19.4488
1688	genus	12	RikenellaceaeRC9gutgroup	SUA	rs9887954	G	0.0249013	-0.114849	4.80801e-06	0.0072	0.0032	0.02474	23.7847
1689	genus	1	Romboutsia	SUA	rs10091895	T	0.0145501	-0.0649918	6.61596e-06	0.0008	0.0036	0.8211	39.3613
1690	genus	2	Romboutsia	SUA	rs10279978	A	0.0127675	-0.0622202	1.17009e-06	-0.0017	0.0042	0.6821	43.0132
1691	genus	3	Romboutsia	SUA	rs11221428	T	0.0158263	-0.0726779	6.48646e-06	0.0003	0.0045	0.9502	40.5048
1692	genus	4	Romboutsia	SUA	rs16843578	C	0.0196779	-0.0875276	5.08123e-06	0.007	0.0043	0.1049	39.1878
1693	genus	5	Romboutsia	SUA	rs28603357	T	0.0474739	-0.214911	8.52235e-06	-0.0004	0.0083	0.9635	20.9721
1694	genus	6	Romboutsia	SUA	rs34302036	A	0.0120835	0.0550261	5.87667e-06	-0.0032	0.0031	0.3034	37.1961
1695	genus	7	Romboutsia	SUA	rs61841503	G	0.0171454	0.092888	3.99597e-08	-0.0055	0.005	0.2648	42.8905
1696	genus	8	Romboutsia	SUA	rs62504452	A	0.0156654	-0.0710048	4.65831e-06	-0.0009	0.0042	0.8341	39.9481
1697	genus	9	Romboutsia	SUA	rs7109293	A	0.0205738	0.0919112	6.98354e-06	-0.002	0.005	0.6853	36.4594
1698	genus	10	Romboutsia	SUA	rs75200530	T	0.0421065	-0.190644	5.06555e-06	-0.0002	0.0076	0.982	24.7709
1699	genus	11	Romboutsia	SUA	rs75987356	G	0.0280454	-0.129578	6.70799e-06	0.0135	0.0088	0.1245	35.2026
1700	genus	12	Romboutsia	SUA	rs77702691	A	0.0208544	-0.094406	7.36973e-06	0.0045	0.0066	0.4976	37.5226
1701	genus	13	Romboutsia	SUA	rs9389266	T	0.0162353	0.0722815	9.38461e-06	0.0066	0.0039	0.09291	36.4013
1702	genus	14	Romboutsia	SUA	rs9567264	C	0.0127495	0.0580018	5.75689e-06	0.002	0.0033	0.5433	37.1542
1703	genus	1	Roseburia	SUA	rs12220334	T	0.010641	0.0480752	6.52649e-06	0.0032	0.0031	0.2983	36.3971
1704	genus	2	Roseburia	SUA	rs12740451	T	0.0153607	0.0697527	7.34264e-06	0.0046	0.005	0.3597	36.5624
1705	genus	3	Roseburia	SUA	rs147990086	A	0.01324	-0.0578936	8.92942e-06	0.0233	0.0039	2.463e-09	37.6427
1706	genus	4	Roseburia	SUA	rs16910295	T	0.020957	-0.0980434	2.91111e-06	0.0019	0.0057	0.7362	39.0307
1707	genus	5	Roseburia	SUA	rs2160994	T	0.0112481	0.0550687	9.6985e-07	0.0084	0.0039	0.03314	38.8542
1708	genus	6	Roseburia	SUA	rs2943022	T	0.0106763	0.0493786	4.11408e-06	0.0038	0.0032	0.2385	37.2327
1709	genus	7	Roseburia	SUA	rs302266	T	0.0172985	-0.0777312	8.12587e-06	0.0005	0.0057	0.9328	37.8812
1710	genus	8	Roseburia	SUA	rs329182	T	0.0152884	0.0690327	5.90142e-06	0.0015	0.0043	0.7298	36.3816
1711	genus	9	Roseburia	SUA	rs55858165	A	0.0404954	0.179284	9.98975e-06	0.0245	0.01	0.01447	19.108
1712	genus	10	Roseburia	SUA	rs57466170	C	0.0171601	0.0741405	8.30102e-06	0.0092	0.0049	0.06019	34.3347
1713	genus	11	Roseburia	SUA	rs6445851	G	0.0108158	-0.0497336	3.52721e-06	-0.0038	0.0034	0.2593	39.6591
1714	genus	12	Roseburia	SUA	rs6930661	C	0.0204975	-0.0961587	2.47942e-06	0.0042	0.0069	0.5446	39.4788
1715	genus	13	Roseburia	SUA	rs75326254	C	0.0230897	-0.104628	7.50204e-06	0.0079	0.0066	0.2346	36.9251
1716	genus	14	Roseburia	SUA	rs78753150	A	0.0214067	0.0968739	9.98312e-06	0.0011	0.0059	0.8511	34.7784
1717	genus	15	Roseburia	SUA	rs9300744	C	0.0126228	-0.0588452	4.75118e-06	0.003	0.0036	0.4016	40.2286
1718	genus	16	Roseburia	SUA	rs9925892	A	0.0123124	0.0596789	1.74304e-06	-0.0009	0.0035	0.7908	38.9358
1719	genus	1	Ruminiclostridium5	SUA	rs1044471	T	0.0107657	-0.0513497	2.04581e-06	-0.0035	0.0031	0.2623	46.4932
1720	genus	2	Ruminiclostridium5	SUA	rs10827477	A	0.0115163	-0.0547387	2.19177e-06	-0.0038	0.0034	0.2651	46.3181
1721	genus	3	Ruminiclostridium5	SUA	rs113753996	T	0.0174463	0.0820689	3.98895e-06	0.0064	0.0051	0.2145	41.7532
1722	genus	4	Ruminiclostridium5	SUA	rs1223978	T	0.0108254	0.0484169	8.16186e-06	-0.0039	0.0032	0.2282	40.6332
1723	genus	5	Ruminiclostridium5	SUA	rs1492620	T	0.0180073	-0.0830505	3.52577e-06	0.0028	0.0045	0.5325	44.9062
1724	genus	6	Ruminiclostridium5	SUA	rs17028250	A	0.0414357	0.181011	9.40104e-06	0.0056	0.0055	0.3094	17.6651
1725	genus	7	Ruminiclostridium5	SUA	rs2482038	C	0.0108777	0.0518991	1.70314e-06	0.0069	0.0035	0.05188	43.2608
1726	genus	8	Ruminiclostridium5	SUA	rs2791343	T	0.0113369	0.051717	5.53959e-06	-0.0038	0.0034	0.2565	41.4283
1727	genus	9	Ruminiclostridium5	SUA	rs2801956	G	0.0115162	0.0517196	7.14848e-06	-0.0054	0.0034	0.1125	40.7963
1728	genus	10	Ruminiclostridium5	SUA	rs2833828	G	0.0108702	0.0489617	6.81651e-06	0.0023	0.0031	0.4565	40.9301
1729	genus	11	Ruminiclostridium5	SUA	rs4955951	A	0.0165826	-0.0713749	9.95519e-06	-0.0035	0.0046	0.4438	41.8177
1730	genus	12	Ruminiclostridium5	SUA	rs6121460	G	0.0199206	0.0932955	2.64107e-06	-0.0032	0.0051	0.5313	42.396
1731	genus	13	Ruminiclostridium5	SUA	rs79968837	A	0.0193507	-0.0950311	1.14623e-06	0.0035	0.0047	0.4559	46.8461
1732	genus	14	Ruminiclostridium5	SUA	rs8053158	A	0.0159151	-0.0740543	5.89806e-06	-0.0036	0.0043	0.4002	45.3189
1733	genus	1	Ruminiclostridium6	SUA	rs10829821	T	0.0216072	-0.097606	3.47141e-06	-0.0026	0.0051	0.6152	33.151
1734	genus	2	Ruminiclostridium6	SUA	rs116969552	A	0.0376681	-0.166823	9.15949e-06	0.0073	0.01	0.4666	23.9988
1735	genus	3	Ruminiclostridium6	SUA	rs11992182	A	0.0137876	0.0625299	4.64839e-06	0.0002	0.0035	0.9461	31.4423
1736	genus	4	Ruminiclostridium6	SUA	rs1756364	G	0.0197169	0.0999189	2.53654e-07	0.0113	0.0076	0.1373	34.3394
1737	genus	5	Ruminiclostridium6	SUA	rs2548459	C	0.0122755	0.0554866	6.40206e-06	-0.0094	0.0037	0.01104	31.337
1738	genus	6	Ruminiclostridium6	SUA	rs35362464	C	0.0165387	0.0720077	8.99138e-06	-0.0048	0.0044	0.2731	30.1499
1739	genus	7	Ruminiclostridium6	SUA	rs61060922	T	0.0322283	0.15913	1.08647e-06	-0.0007	0.0069	0.9241	27.5941
1740	genus	8	Ruminiclostridium6	SUA	rs663262	T	0.0310715	-0.13498	3.39417e-06	0.0046	0.0049	0.3492	25.1926
1741	genus	9	Ruminiclostridium6	SUA	rs67479537	T	0.026487	0.118994	9.302e-06	-0.0059	0.0082	0.4746	28.9328
1742	genus	10	Ruminiclostridium6	SUA	rs71414120	T	0.0406434	0.200894	1.07697e-06	-0.0233	0.0109	0.03157	21.4171
1743	genus	11	Ruminiclostridium6	SUA	rs72991535	T	0.0295174	0.135604	4.95367e-06	-0.0054	0.0087	0.532	26.8023
1744	genus	12	Ruminiclostridium6	SUA	rs73176030	T	0.013208	0.058665	7.28883e-06	0.0032	0.0038	0.3999	30.8166
1745	genus	13	Ruminiclostridium6	SUA	rs77193512	A	0.0153163	0.0736533	1.29587e-06	-0.0076	0.0039	0.04973	33.2525
1746	genus	14	Ruminiclostridium6	SUA	rs792058	G	0.0125423	0.0554234	8.57953e-06	-0.0034	0.0036	0.3407	30.1287
1747	genus	15	Ruminiclostridium6	SUA	rs79968172	G	0.0243083	0.11614	1.66054e-06	-0.0029	0.0058	0.6201	32.2918
1748	genus	16	Ruminiclostridium6	SUA	rs9555756	A	0.0176692	-0.0804138	7.10127e-06	-0.0069	0.0046	0.1322	34.1147
1749	genus	1	Ruminiclostridium9	SUA	rs115044523	G	0.0202616	-0.0980026	2.37202e-06	-0.0037	0.0056	0.5105	53.0253
1750	genus	2	Ruminiclostridium9	SUA	rs11571293	T	0.0111862	0.0507074	7.01533e-06	0.0005	0.0032	0.8649	47.067
1751	genus	3	Ruminiclostridium9	SUA	rs12040548	G	0.0122359	0.0570422	3.14872e-06	-0.0066	0.0034	0.05201	48.3592
1752	genus	4	Ruminiclostridium9	SUA	rs2615052	T	0.0120578	0.0577608	1.74829e-06	-0.0057	0.0034	0.09968	49.6328
1753	genus	5	Ruminiclostridium9	SUA	rs6082461	A	0.0131004	0.0586425	4.86594e-06	-0.0016	0.0036	0.6495	46.4038
1754	genus	6	Ruminiclostridium9	SUA	rs7137760	C	0.0112182	0.050797	7.06911e-06	0.0003	0.0033	0.9217	47.0248
1755	genus	7	Ruminiclostridium9	SUA	rs73166358	T	0.0123691	-0.0633969	2.87441e-07	0.003	0.0036	0.3921	57.3384
1756	genus	8	Ruminiclostridium9	SUA	rs74303178	T	0.0119274	0.0532742	7.91566e-06	0.001	0.0034	0.7716	46.3864
1757	genus	9	Ruminiclostridium9	SUA	rs78191726	T	0.0210206	0.0944998	7.58287e-06	0.0256	0.0066	0.0001	45.6991
1758	genus	10	Ruminiclostridium9	SUA	rs918449	A	0.0197177	-0.0950908	2.55994e-06	-0.0001	0.0044	0.9746	53.8346
1759	genus	11	Ruminiclostridium9	SUA	rs9522712	T	0.0154939	0.0699728	4.65962e-06	-0.0049	0.0042	0.2495	46.91
1760	genus	12	Ruminiclostridium9	SUA	rs9809789	C	0.0159673	-0.0717454	8.71968e-06	0.0091	0.0051	0.07065	49.014
1761	genus	1	RuminococcaceaeNK4A214group	SUA	rs10178772	G	0.0162124	0.0714394	7.72441e-06	-0.001	0.0041	0.8116	37.4471
1762	genus	2	RuminococcaceaeNK4A214group	SUA	rs11241747	C	0.0120035	0.0533858	6.58971e-06	-0.0008	0.0041	0.842	37.2042
1763	genus	3	RuminococcaceaeNK4A214group	SUA	rs11586410	G	0.0169937	-0.0863422	3.66276e-07	0.0045	0.0046	0.3302	45.9425
1764	genus	4	RuminococcaceaeNK4A214group	SUA	rs12642039	T	0.0119397	-0.0553003	3.43005e-06	0.0031	0.0032	0.3396	42.3519
1765	genus	5	RuminococcaceaeNK4A214group	SUA	rs12731	A	0.0115053	-0.0527684	4.87237e-06	-0.0037	0.0031	0.231	41.9405
1766	genus	6	RuminococcaceaeNK4A214group	SUA	rs13087692	T	0.012594	0.0574623	8.69224e-06	-0.0139	0.0037	0.0001931	38.7486
1767	genus	7	RuminococcaceaeNK4A214group	SUA	rs136761	G	0.0119155	-0.0587521	8.15195e-07	0.0016	0.0032	0.6105	44.5349
1768	genus	8	RuminococcaceaeNK4A214group	SUA	rs147475196	A	0.0295196	-0.133769	4.72496e-06	-0.0003	0.012	0.9775	33.6164
1769	genus	9	RuminococcaceaeNK4A214group	SUA	rs35559912	T	0.0203674	-0.0925071	4.89023e-06	-0.0053	0.0076	0.4839	39.7566
1770	genus	10	RuminococcaceaeNK4A214group	SUA	rs4814689	C	0.0230708	-0.1083	4.5519e-06	-0.0016	0.0052	0.7618	41.1857
1771	genus	11	RuminococcaceaeNK4A214group	SUA	rs5994253	A	0.0157621	-0.0811302	2.35183e-07	0.0011	0.004	0.7886	47.2652
1772	genus	12	RuminococcaceaeNK4A214group	SUA	rs62027366	T	0.0137612	0.0615389	6.58456e-06	0.0024	0.0047	0.6047	37.4002
1773	genus	13	RuminococcaceaeNK4A214group	SUA	rs6681678	C	0.024	-0.100174	9.04931e-06	-0.0066	0.0057	0.2489	35.2156
1774	genus	14	RuminococcaceaeNK4A214group	SUA	rs7573569	T	0.0233638	0.107739	3.23139e-06	0.0061	0.0061	0.3201	38.5188
1775	genus	1	RuminococcaceaeUCG002	SUA	rs10916131	C	0.0146753	-0.069333	2.87497e-06	-0.0076	0.0039	0.05435	29.0371
1776	genus	2	RuminococcaceaeUCG002	SUA	rs10927423	C	0.0147712	-0.0713617	8.49518e-07	-0.0062	0.0041	0.1283	29.7143
1777	genus	3	RuminococcaceaeUCG002	SUA	rs10964441	G	0.034486	-0.14906	7.45116e-06	0.0027	0.0049	0.5848	15.124
1778	genus	4	RuminococcaceaeUCG002	SUA	rs113147300	A	0.0164562	-0.075842	7.6914e-06	-0.004	0.0056	0.4752	27.7125
1779	genus	5	RuminococcaceaeUCG002	SUA	rs11607472	A	0.0176325	-0.0780229	7.18671e-06	-0.0062	0.0059	0.2942	26.5026
1780	genus	6	RuminococcaceaeUCG002	SUA	rs116974815	C	0.0396566	-0.189731	2.02518e-06	-0.0039	0.0122	0.7513	17.5266
1781	genus	7	RuminococcaceaeUCG002	SUA	rs11750293	G	0.0120512	-0.0578304	1.76136e-06	0	0.0035	0.9923	29.5065
1782	genus	8	RuminococcaceaeUCG002	SUA	rs12463378	A	0.0112086	-0.0522061	2.95523e-06	0.0026	0.0034	0.439	28.5293
1783	genus	9	RuminococcaceaeUCG002	SUA	rs15256	C	0.016834	0.0732376	9.45659e-06	-0.0055	0.0043	0.1992	24.9499
1784	genus	10	RuminococcaceaeUCG002	SUA	rs55793120	T	0.027414	0.137396	4.80674e-07	-0.026	0.0087	0.002869	23.3991
1785	genus	11	RuminococcaceaeUCG002	SUA	rs56030423	G	0.0216344	-0.0982874	6.30385e-06	0.0119	0.0076	0.1155	26.1194
1786	genus	12	RuminococcaceaeUCG002	SUA	rs57079348	T	0.0172819	-0.076573	7.21822e-06	0.006	0.0055	0.2776	26.6099
1787	genus	13	RuminococcaceaeUCG002	SUA	rs6542556	A	0.011406	0.050974	7.86123e-06	-0.0006	0.0035	0.8554	25.6038
1788	genus	14	RuminococcaceaeUCG002	SUA	rs6793778	C	0.0125258	-0.0558706	9.81289e-06	0.0002	0.0035	0.9606	27.3607
1789	genus	15	RuminococcaceaeUCG002	SUA	rs7120052	A	0.0135523	0.0624796	1.96895e-06	-0.0008	0.0035	0.8169	26.3847
1790	genus	16	RuminococcaceaeUCG002	SUA	rs7155595	C	0.0116986	0.0569929	1.14931e-06	0.0062	0.0037	0.09263	27.8106
1791	genus	17	RuminococcaceaeUCG002	SUA	rs7249614	A	0.0110807	-0.0492778	9.07376e-06	-0.0027	0.0041	0.5171	26.9314
1792	genus	18	RuminococcaceaeUCG002	SUA	rs7342369	C	0.0116023	-0.0527803	5.66121e-06	-0.0025	0.0033	0.4561	27.5688
1793	genus	19	RuminococcaceaeUCG002	SUA	rs76847269	A	0.0356151	0.163508	5.1719e-06	0.0034	0.0083	0.6826	17.2266
1794	genus	20	RuminococcaceaeUCG002	SUA	rs77564310	A	0.0140855	-0.0713093	3.28614e-07	0.0058	0.0042	0.1664	31.1041
1795	genus	21	RuminococcaceaeUCG002	SUA	rs79016051	C	0.0189424	-0.0887747	2.33742e-06	0.0026	0.0054	0.6309	28.6654
1796	genus	22	RuminococcaceaeUCG002	SUA	rs882348	A	0.0178618	-0.0799946	5.44852e-06	0.0038	0.0046	0.4047	27.4775
1797	genus	1	RuminococcaceaeUCG003	SUA	rs10490280	C	0.0143309	-0.0672094	4.15551e-06	-0.003	0.0043	0.4919	44.3058
1798	genus	2	RuminococcaceaeUCG003	SUA	rs11243416	T	0.0191203	-0.0925653	1.66882e-06	-0.0086	0.0051	0.08942	45.7899
1799	genus	3	RuminococcaceaeUCG003	SUA	rs11613919	G	0.0155716	0.0727604	1.62509e-06	-0.0037	0.0047	0.4259	41.2481
1800	genus	4	RuminococcaceaeUCG003	SUA	rs16959793	A	0.0131259	-0.062527	2.21709e-06	0.0061	0.0034	0.07119	45.6576
1801	genus	5	RuminococcaceaeUCG003	SUA	rs2523124	T	0.0120823	-0.0546625	5.7837e-06	0.0039	0.0032	0.2332	43.2782
1802	genus	6	RuminococcaceaeUCG003	SUA	rs3013089	G	0.0120346	-0.0551473	4.38133e-06	0.0013	0.0031	0.6708	43.8534
1803	genus	7	RuminococcaceaeUCG003	SUA	rs4452755	A	0.0134741	-0.0634463	3.29335e-06	-0.0052	0.0042	0.2175	45.1035
1804	genus	8	RuminococcaceaeUCG003	SUA	rs4532474	G	0.017045	0.0769231	4.82127e-06	-0.0041	0.0042	0.3263	40.0452
1805	genus	9	RuminococcaceaeUCG003	SUA	rs4939837	A	0.0122798	0.0542726	9.78915e-06	0.0124	0.0033	0.0001874	39.2291
1806	genus	10	RuminococcaceaeUCG003	SUA	rs646327	G	0.0118369	0.0586696	7.8318e-07	-0.0083	0.0037	0.0249	43.7965
1807	genus	11	RuminococcaceaeUCG003	SUA	rs6759615	A	0.0200204	0.102523	7.86224e-07	0.0038	0.0048	0.4215	45.189
1808	genus	12	RuminococcaceaeUCG003	SUA	rs73341549	T	0.0318768	-0.169857	1.50953e-07	0.0011	0.0055	0.8363	35.6965
1809	genus	13	RuminococcaceaeUCG003	SUA	rs78720113	A	0.0249601	-0.115348	7.59261e-06	-0.0183	0.007	0.009564	42.2182
1810	genus	1	RuminococcaceaeUCG004	SUA	rs10976229	T	0.0214554	0.095976	7.04477e-06	-0.0001	0.0053	0.9798	36.9247
1811	genus	2	RuminococcaceaeUCG004	SUA	rs11961899	G	0.0161381	-0.0707825	9.1802e-06	0.0011	0.0037	0.7591	40.5248
1812	genus	3	RuminococcaceaeUCG004	SUA	rs12125734	G	0.0257417	0.133972	2.09428e-07	0.0057	0.0061	0.3483	42.1557
1813	genus	4	RuminococcaceaeUCG004	SUA	rs2248146	T	0.0153649	0.0689452	8.20001e-06	-0.0047	0.0033	0.1529	37.8511
1814	genus	5	RuminococcaceaeUCG004	SUA	rs3800154	A	0.0177639	-0.0797959	6.11581e-06	-0.0069	0.0038	0.07012	41.3449
1815	genus	6	RuminococcaceaeUCG004	SUA	rs511258	G	0.0162475	-0.0757474	4.52052e-06	-0.0041	0.0035	0.236	43.184
1816	genus	7	RuminococcaceaeUCG004	SUA	rs550351	A	0.018003	0.078587	9.43128e-06	0.0015	0.0036	0.6705	36.8643
1817	genus	8	RuminococcaceaeUCG004	SUA	rs6769553	A	0.0157451	0.0849743	7.91068e-08	-0.0021	0.0033	0.5228	45.0574
1818	genus	9	RuminococcaceaeUCG004	SUA	rs7569771	A	0.0170308	-0.075914	8.11964e-06	0.0003	0.0035	0.9279	41.2141
1819	genus	10	RuminococcaceaeUCG004	SUA	rs872501	G	0.025946	0.116125	5.80805e-06	-0.001	0.0067	0.8796	35.5451
1820	genus	11	RuminococcaceaeUCG004	SUA	rs9818949	G	0.0188671	0.0859927	5.38832e-06	-0.0021	0.0049	0.6714	37.5859
1821	genus	1	RuminococcaceaeUCG005	SUA	rs10873449	T	0.0143973	0.0654843	4.11169e-06	-0.0008	0.0038	0.8327	34.7188
1822	genus	2	RuminococcaceaeUCG005	SUA	rs10937802	G	0.0168226	0.0755811	8.17353e-06	0.0066	0.0042	0.1176	34.0027
1823	genus	3	RuminococcaceaeUCG005	SUA	rs10950694	T	0.011412	0.0577628	4.298e-07	0.0026	0.0032	0.4181	38.1213
1824	genus	4	RuminococcaceaeUCG005	SUA	rs114279581	A	0.0316034	-0.146604	3.21853e-06	0.0042	0.007	0.549	27.93
1825	genus	5	RuminococcaceaeUCG005	SUA	rs12288512	A	0.0144356	0.066635	3.10278e-06	0.015	0.0046	0.001134	34.4965
1826	genus	6	RuminococcaceaeUCG005	SUA	rs12458218	T	0.0144525	0.0677322	2.41027e-06	-0.0005	0.0038	0.8846	35.733
1827	genus	7	RuminococcaceaeUCG005	SUA	rs2893871	G	0.015548	-0.073644	3.53845e-06	0.0025	0.004	0.5352	38.9016
1828	genus	8	RuminococcaceaeUCG005	SUA	rs34781347	G	0.0386484	0.188685	6.04728e-07	0.0095	0.0082	0.2467	22.1658
1829	genus	9	RuminococcaceaeUCG005	SUA	rs55793120	T	0.0279546	0.121548	7.37046e-06	-0.026	0.0087	0.002869	27.5471
1830	genus	10	RuminococcaceaeUCG005	SUA	rs60317497	T	0.0319991	0.156747	1.16859e-06	0.0034	0.0082	0.6798	28.0091
1831	genus	11	RuminococcaceaeUCG005	SUA	rs62504976	T	0.0146263	-0.06833	4.14459e-06	0.0073	0.0042	0.0774	38.3382
1832	genus	12	RuminococcaceaeUCG005	SUA	rs72776570	C	0.0197179	0.087067	5.35716e-06	-0.0073	0.0066	0.2692	32.948
1833	genus	13	RuminococcaceaeUCG005	SUA	rs7449320	C	0.0130836	0.0599163	4.80776e-06	-0.0003	0.0035	0.9366	34.9438
1834	genus	14	RuminococcaceaeUCG005	SUA	rs7555878	A	0.0125277	0.0586677	2.81022e-06	0.0105	0.0035	0.002513	35.7084
1835	genus	15	RuminococcaceaeUCG005	SUA	rs7586445	G	0.0176458	0.0782349	8.8145e-06	0.0023	0.0053	0.6594	32.7658
1836	genus	16	RuminococcaceaeUCG005	SUA	rs898577	T	0.0286671	-0.123012	7.46313e-06	0.008	0.0058	0.1631	27.8865
1837	genus	1	RuminococcaceaeUCG009	SUA	rs113006825	T	0.0208035	-0.0928893	7.97701e-06	0.0085	0.0041	0.03741	30.5071
1838	genus	2	RuminococcaceaeUCG009	SUA	rs11577989	T	0.0292236	-0.128651	9.4232e-06	-0.008	0.0064	0.211	29.4493
1839	genus	3	RuminococcaceaeUCG009	SUA	rs12508214	C	0.0168937	-0.0774649	4.75487e-06	0.0022	0.0034	0.514	32.0841
1840	genus	4	RuminococcaceaeUCG009	SUA	rs138460696	A	0.0315794	0.139274	9.80841e-06	0.0091	0.0075	0.2248	26.5266
1841	genus	5	RuminococcaceaeUCG009	SUA	rs1550196	G	0.0262478	0.130842	1.13288e-06	0.0062	0.0044	0.1621	30.946
1842	genus	6	RuminococcaceaeUCG009	SUA	rs2058609	A	0.017472	0.0816464	3.12485e-06	-0.0036	0.0035	0.2991	29.3797
1843	genus	7	RuminococcaceaeUCG009	SUA	rs2192926	A	0.0192989	-0.089048	4.87746e-06	0.0051	0.0036	0.1631	32.2946
1844	genus	8	RuminococcaceaeUCG009	SUA	rs4079028	C	0.019936	0.0915623	3.28244e-06	0.0006	0.0039	0.8768	28.8437
1845	genus	9	RuminococcaceaeUCG009	SUA	rs4708333	T	0.0174757	-0.084033	1.56246e-06	0.004	0.0035	0.2477	33.7225
1846	genus	10	RuminococcaceaeUCG009	SUA	rs6952765	G	0.0166777	0.0732099	8.13062e-06	-0.0003	0.0034	0.9368	27.7002
1847	genus	11	RuminococcaceaeUCG009	SUA	rs758191	T	0.0375113	0.17702	9.00992e-06	0.0162	0.0086	0.05969	25.8973
1848	genus	12	RuminococcaceaeUCG009	SUA	rs78410648	A	0.0277317	0.120989	9.67203e-06	-0.0012	0.0046	0.8005	27.5382
1849	genus	13	RuminococcaceaeUCG009	SUA	rs9558661	T	0.0200739	-0.0897823	7.00847e-06	-0.0033	0.0037	0.3683	31.1963
1850	genus	1	RuminococcaceaeUCG010	SUA	rs12597105	G	0.0144415	0.0670855	4.873e-06	0.0011	0.0035	0.743	70.7604
1851	genus	2	RuminococcaceaeUCG010	SUA	rs2820282	A	0.0125917	-0.0592304	2.85385e-06	0.0015	0.0036	0.6689	79.2669
1852	genus	3	RuminococcaceaeUCG010	SUA	rs34668774	G	0.014793	-0.067576	5.71097e-06	0.0035	0.0043	0.4228	76.6859
1853	genus	4	RuminococcaceaeUCG010	SUA	rs682403	A	0.0124671	-0.0588161	2.36537e-06	0.0013	0.0032	0.6849	79.5047
1854	genus	5	RuminococcaceaeUCG010	SUA	rs6958419	C	0.0124994	-0.0585718	2.84162e-06	-0.002	0.0031	0.5198	78.9678
1855	genus	6	RuminococcaceaeUCG010	SUA	rs73218807	G	0.0367938	-0.166211	6.43033e-06	-0.011	0.0091	0.2291	55.6467
1856	genus	7	RuminococcaceaeUCG010	SUA	rs7441445	C	0.0126502	-0.05695	6.80187e-06	0.0026	0.0035	0.4454	75.7015
1857	genus	1	RuminococcaceaeUCG011	SUA	rs10274562	C	0.0244556	0.110917	6.49607e-06	0.002	0.0034	0.5677	31.4435
1858	genus	2	RuminococcaceaeUCG011	SUA	rs12636310	G	0.0282037	0.132725	2.81235e-06	0.0042	0.0037	0.2585	32.5196
1859	genus	3	RuminococcaceaeUCG011	SUA	rs12724320	C	0.0249229	-0.120881	1.51986e-06	-0.0076	0.0036	0.03622	39.2556
1860	genus	4	RuminococcaceaeUCG011	SUA	rs1416041	A	0.0339898	-0.182339	7.04419e-08	0.0052	0.0043	0.2258	43.7265
1861	genus	5	RuminococcaceaeUCG011	SUA	rs2729556	C	0.0233699	-0.109097	3.18679e-06	-0.0038	0.0033	0.2501	37.6876
1862	genus	6	RuminococcaceaeUCG011	SUA	rs4490371	T	0.0248963	-0.111816	7.74624e-06	0.003	0.0035	0.4027	36.0655
1863	genus	7	RuminococcaceaeUCG011	SUA	rs79113084	C	0.0317519	-0.152166	2.06123e-06	-0.0016	0.0056	0.7777	38.6459
1864	genus	8	RuminococcaceaeUCG011	SUA	rs9729514	A	0.0394616	0.184934	2.36769e-06	-0.0138	0.0051	0.006901	32.3966
1865	genus	1	RuminococcaceaeUCG013	SUA	rs11581881	C	0.0144736	0.0661211	4.72582e-06	0.0018	0.0053	0.7357	39.3749
1866	genus	2	RuminococcaceaeUCG013	SUA	rs12189346	G	0.014558	0.0684961	1.67955e-06	-0.001	0.0038	0.7992	41.4868
1867	genus	3	RuminococcaceaeUCG013	SUA	rs12336782	T	0.0189311	-0.0856047	8.60305e-06	0.0027	0.0054	0.6256	43.2271
1868	genus	4	RuminococcaceaeUCG013	SUA	rs12485353	G	0.0130847	-0.0607903	4.19379e-06	-0.0024	0.0036	0.5123	44.4507
1869	genus	5	RuminococcaceaeUCG013	SUA	rs12781711	C	0.0117477	-0.0656129	2.55301e-08	-0.0019	0.0037	0.603	53.797
1870	genus	6	RuminococcaceaeUCG013	SUA	rs16918863	A	0.0240157	0.111491	4.15503e-06	-0.0055	0.0054	0.3121	35.6775
1871	genus	7	RuminococcaceaeUCG013	SUA	rs2730183	G	0.0109907	-0.0488692	8.43787e-06	-0.0004	0.0032	0.8948	42.4822
1872	genus	8	RuminococcaceaeUCG013	SUA	rs4385846	G	0.0131807	0.0598404	6.46209e-06	0.0023	0.0037	0.5342	40.4672
1873	genus	9	RuminococcaceaeUCG013	SUA	rs523167	G	0.0109705	-0.0487004	9.67372e-06	-0.0004	0.0033	0.903	42.4039
1874	genus	10	RuminococcaceaeUCG013	SUA	rs75088940	T	0.0200713	-0.0942968	2.55399e-06	0.0001	0.0068	0.9824	43.4707
1875	genus	11	RuminococcaceaeUCG013	SUA	rs76973485	G	0.0418213	0.194976	3.3498e-06	-0.0022	0.0095	0.8153	22.5852
1876	genus	12	RuminococcaceaeUCG013	SUA	rs7784330	G	0.0112066	-0.0498329	8.1626e-06	-0.0034	0.0032	0.2823	42.4832
1877	genus	13	RuminococcaceaeUCG013	SUA	rs9313055	T	0.023446	0.105087	9.54713e-06	-0.0021	0.0063	0.7398	38.7031
1878	genus	14	RuminococcaceaeUCG013	SUA	rs9565218	C	0.0117994	-0.0525569	9.62907e-06	0.0047	0.0035	0.1814	42.5592
1879	genus	1	RuminococcaceaeUCG014	SUA	rs10495392	C	0.0187194	-0.082486	9.96329e-06	0.0106	0.005	0.03527	41.3902
1880	genus	2	RuminococcaceaeUCG014	SUA	rs10791168	A	0.0150069	-0.0664624	9.76182e-06	-0.004	0.0043	0.3469	42.3262
1881	genus	3	RuminococcaceaeUCG014	SUA	rs10941294	C	0.0260017	-0.122057	2.397e-06	-0.0176	0.0056	0.001734	42.1701
1882	genus	4	RuminococcaceaeUCG014	SUA	rs115777838	T	0.0386643	-0.18835	4.62331e-07	0.0108	0.0098	0.2726	29.917
1883	genus	5	RuminococcaceaeUCG014	SUA	rs12638134	T	0.0119657	0.0582548	1.21144e-06	0.0057	0.0031	0.06741	43.0482
1884	genus	6	RuminococcaceaeUCG014	SUA	rs34402072	C	0.0156083	-0.0688023	9.80426e-06	0.0028	0.0044	0.5266	41.3499
1885	genus	7	RuminococcaceaeUCG014	SUA	rs461493	T	0.0126685	-0.0574919	7.24191e-06	0.0054	0.0035	0.1191	43.4083
1886	genus	8	RuminococcaceaeUCG014	SUA	rs56105232	G	0.0299132	0.139276	2.9128e-06	0	0.0079	0.9972	32.5838
1887	genus	9	RuminococcaceaeUCG014	SUA	rs62478831	C	0.0129038	-0.0567993	9.7603e-06	0.0063	0.0035	0.07426	41.9572
1888	genus	10	RuminococcaceaeUCG014	SUA	rs72809222	T	0.0139838	0.0671775	2.41191e-06	0	0.0039	0.9921	41.7544
1889	genus	11	RuminococcaceaeUCG014	SUA	rs73186226	G	0.0216819	-0.0993852	6.71749e-06	0.001	0.0066	0.8757	42.9028
1890	genus	12	RuminococcaceaeUCG014	SUA	rs853612	A	0.0119367	-0.0528257	9.75451e-06	0.0017	0.0033	0.6122	42.2937
1891	genus	13	RuminococcaceaeUCG014	SUA	rs995642	C	0.0126417	0.060048	1.90222e-06	-0.0039	0.0033	0.2281	42.0439
1892	genus	1	Ruminococcus1	SUA	rs10167839	A	0.0116306	0.0519509	8.09254e-06	-0.0035	0.0032	0.2754	50.4492
1893	genus	2	Ruminococcus1	SUA	rs11783695	G	0.0161398	-0.0734114	4.72679e-06	0.0067	0.0048	0.1579	55.0939
1894	genus	3	Ruminococcus1	SUA	rs17781867	C	0.0211728	0.0999271	1.96335e-06	-0.0104	0.0083	0.2074	49.2956
1895	genus	4	Ruminococcus1	SUA	rs3819978	C	0.0260137	-0.11504	8.74133e-06	0.0074	0.0069	0.2889	47.1288
1896	genus	5	Ruminococcus1	SUA	rs6105066	T	0.013425	-0.0607052	5.05914e-06	-0.0026	0.0042	0.5318	53.8631
1897	genus	6	Ruminococcus1	SUA	rs6493760	C	0.0115885	0.0535262	3.38363e-06	0.0011	0.0042	0.7903	51.3153
1898	genus	7	Ruminococcus1	SUA	rs7117576	A	0.0170891	0.0829505	6.47979e-07	0.0025	0.0052	0.6335	54.6486
1899	genus	8	Ruminococcus1	SUA	rs7583465	C	0.0112619	0.0527654	2.55613e-06	0.0008	0.0032	0.8141	52.7939
1900	genus	9	Ruminococcus1	SUA	rs78572139	G	0.0279411	0.125038	5.23105e-06	0.0145	0.0084	0.08382	42.0475
1901	genus	10	Ruminococcus1	SUA	rs78613526	G	0.0367639	0.167497	5.11425e-06	0.0089	0.0094	0.347	33.3225
1902	genus	11	Ruminococcus1	SUA	rs895733	G	0.0110302	-0.0638876	7.05061e-09	0.0041	0.0031	0.1863	70.784
1903	genus	1	Ruminococcus2	SUA	rs12406309	A	0.0142275	-0.063193	9.78953e-06	0.0018	0.0037	0.6204	37.9259
1904	genus	2	Ruminococcus2	SUA	rs12986628	C	0.0140168	0.0665937	2.14202e-06	0.0026	0.0043	0.5401	36.8504
1905	genus	3	Ruminococcus2	SUA	rs1819812	G	0.0184893	0.0842356	5.28435e-06	0.0057	0.0066	0.3934	35.5911
1906	genus	4	Ruminococcus2	SUA	rs2368224	T	0.0438453	0.199648	3.6293e-06	-0.0157	0.0053	0.003152	15.1928
1907	genus	5	Ruminococcus2	SUA	rs2846589	G	0.0116382	0.0522093	7.58896e-06	0.0049	0.0034	0.1474	35.1356
1908	genus	6	Ruminococcus2	SUA	rs2997412	A	0.0122325	-0.0568439	4.22116e-06	0.0024	0.0035	0.4937	39.7368
1909	genus	7	Ruminococcus2	SUA	rs4400279	A	0.0120077	0.0546114	5.79929e-06	0.0018	0.0033	0.5865	36.1064
1910	genus	8	Ruminococcus2	SUA	rs4799823	C	0.0182263	0.0837001	5.40138e-06	-0.0014	0.0064	0.8276	35.5887
1911	genus	9	Ruminococcus2	SUA	rs55707116	C	0.0189141	0.0865521	8.00593e-06	-0.007	0.0048	0.1419	36.324
1912	genus	10	Ruminococcus2	SUA	rs58681734	A	0.0160787	0.0723875	4.18175e-06	-0.0071	0.0045	0.1163	35.762
1913	genus	11	Ruminococcus2	SUA	rs61791565	T	0.0117119	-0.0523503	6.78933e-06	0.0044	0.0033	0.1793	38.1511
1914	genus	12	Ruminococcus2	SUA	rs75140805	T	0.0176445	0.0836825	3.95297e-06	-0.0172	0.0065	0.007749	36.1769
1915	genus	13	Ruminococcus2	SUA	rs7635831	G	0.0129031	0.0618344	1.98054e-06	-0.0037	0.0046	0.4233	37.4325
1916	genus	14	Ruminococcus2	SUA	rs7693984	G	0.0235087	-0.102822	9.42134e-06	-0.0123	0.0066	0.0618	35.9023
1917	genus	15	Ruminococcus2	SUA	rs78120384	A	0.0392045	-0.192815	3.31185e-07	-0.0012	0.0101	0.908	27.0592
1918	genus	1	Sellimonas	SUA	rs113379006	T	0.0357025	-0.162759	7.20777e-06	0.0005	0.0054	0.9302	30.5608
1919	genus	2	Sellimonas	SUA	rs17657328	C	0.0253618	0.114571	8.25164e-06	-0.0001	0.0035	0.9728	25.7711
1920	genus	3	Sellimonas	SUA	rs2016057	A	0.0256153	-0.125878	1.02698e-06	0.0008	0.0037	0.8214	33.1166
1921	genus	4	Sellimonas	SUA	rs2187447	A	0.0527695	0.243457	3.97806e-06	-0.0044	0.0082	0.593	25.6836
1922	genus	5	Sellimonas	SUA	rs2371572	A	0.0250862	0.127349	4.46357e-07	0.009	0.0032	0.005368	28.6256
1923	genus	6	Sellimonas	SUA	rs41816	A	0.0291087	0.132201	8.39372e-06	-0.0044	0.0037	0.2309	25.896
1924	genus	7	Sellimonas	SUA	rs553697	T	0.0339099	-0.153767	6.12773e-06	-0.0088	0.0057	0.1186	29.9
1925	genus	8	Sellimonas	SUA	rs56203279	T	0.0269115	-0.124045	3.71999e-06	0.007	0.0033	0.03595	30.9234
1926	genus	9	Sellimonas	SUA	rs6433790	C	0.0301698	-0.13853	3.97593e-06	0.002	0.0037	0.5856	30.5253
1927	genus	1	Senegalimassilia	SUA	rs10036909	C	0.0400881	0.185519	8.05438e-06	-0.0056	0.0067	0.4085	38.0733
1928	genus	2	Senegalimassilia	SUA	rs10221578	G	0.0171053	0.0775955	6.10155e-06	0.0057	0.0031	0.06701	44.4939
1929	genus	3	Senegalimassilia	SUA	rs11787826	C	0.0171154	0.081327	2.63466e-06	0.0028	0.0032	0.3834	46.4725
1930	genus	4	Senegalimassilia	SUA	rs12453608	T	0.0175588	-0.0811501	3.57323e-06	-0.0016	0.0032	0.6058	50.5971
1931	genus	5	Senegalimassilia	SUA	rs1990708	A	0.0247785	-0.109619	8.90578e-06	-0.003	0.0042	0.483	48.3309
1932	genus	6	Senegalimassilia	SUA	rs2017373	C	0.0176841	0.0782258	9.50288e-06	0.0054	0.0033	0.1012	43.4525
1933	genus	7	Senegalimassilia	SUA	rs59250595	C	0.0173678	0.0791351	5.23134e-06	0.0016	0.0035	0.6389	44.679
1934	genus	8	Senegalimassilia	SUA	rs7225245	G	0.0170421	0.079173	4.18017e-06	0.0017	0.0034	0.6253	45.5006
1935	genus	1	Slackia	SUA	rs10409783	A	0.0211239	0.0950828	7.69592e-06	0.0086	0.0043	0.04504	40.7147
1936	genus	2	Slackia	SUA	rs12440440	A	0.0190582	0.0901934	2.62872e-06	-0.0006	0.0033	0.868	43.1307
1937	genus	3	Slackia	SUA	rs13335738	C	0.0330897	0.145441	9.1124e-06	0.0065	0.0065	0.3167	40.2518
1938	genus	4	Slackia	SUA	rs16894137	C	0.0263047	-0.122792	2.71183e-06	0.0041	0.0042	0.3292	48.0047
1939	genus	5	Slackia	SUA	rs35156985	T	0.0348085	-0.155709	8.05947e-06	-0.0039	0.0071	0.5788	45.546
1940	genus	6	Slackia	SUA	rs4492265	A	0.0191658	-0.0905757	2.40925e-06	-0.001	0.0033	0.7645	48.631
1941	genus	7	Slackia	SUA	rs59106370	A	0.0227029	-0.0998028	8.16973e-06	0.0008	0.004	0.8489	45.068
1942	genus	8	Slackia	SUA	rs8901	C	0.0186813	0.0934594	6.06998e-07	-0.0165	0.0032	1.704e-07	45.4169
1943	genus	1	Streptococcus	SUA	rs10028567	C	0.0191881	-0.0921167	7.30343e-06	0.0038	0.0046	0.4068	37.3554
1944	genus	2	Streptococcus	SUA	rs10448310	A	0.0111324	-0.0517935	3.30706e-06	-0.0013	0.0031	0.6628	36.2416
1945	genus	3	Streptococcus	SUA	rs11110281	T	0.0227398	-0.137519	2.58314e-09	-0.0071	0.0076	0.3459	45.7843
1946	genus	4	Streptococcus	SUA	rs11720390	G	0.0228121	0.107024	3.59482e-06	-0.0029	0.0076	0.6986	32.6924
1947	genus	5	Streptococcus	SUA	rs11764382	A	0.0143671	-0.0695345	1.28631e-06	-0.0093	0.004	0.02105	37.7552
1948	genus	6	Streptococcus	SUA	rs17708276	A	0.0170628	-0.0793955	3.04096e-06	-0.0046	0.005	0.3613	36.133
1949	genus	7	Streptococcus	SUA	rs1918540	G	0.0128148	0.059639	2.44067e-06	-0.0126	0.0046	0.005694	33.6989
1950	genus	8	Streptococcus	SUA	rs2370083	G	0.0185851	-0.0816836	9.75245e-06	-0.005	0.0057	0.3785	34.0642
1951	genus	9	Streptococcus	SUA	rs4968759	A	0.0112068	-0.0515109	3.78116e-06	-0.003	0.0034	0.3686	35.7898
1952	genus	10	Streptococcus	SUA	rs57646748	G	0.0200344	-0.0907696	5.4754e-06	-0.0033	0.0045	0.4677	34.7941
1953	genus	11	Streptococcus	SUA	rs6806351	T	0.0136647	-0.0633829	4.93869e-06	0.01	0.0042	0.0178	35.6865
1954	genus	12	Streptococcus	SUA	rs71481756	T	0.0207949	0.0931048	6.51476e-06	-0.0073	0.008	0.3621	30.5071
1955	genus	13	Streptococcus	SUA	rs72739637	A	0.0193213	0.0959942	1.03307e-06	0.012	0.0066	0.067	34.1799
1956	genus	14	Streptococcus	SUA	rs77558518	A	0.0229714	-0.103999	4.7086e-06	-0.0102	0.0079	0.1987	33.7047
1957	genus	15	Streptococcus	SUA	rs7916711	A	0.0217362	0.102891	2.71702e-06	-0.0044	0.0045	0.3318	33.0571
1958	genus	16	Streptococcus	SUA	rs8191642	G	0.013671	-0.0604189	8.09393e-06	0.0016	0.0044	0.7141	34.3685
1959	genus	17	Streptococcus	SUA	rs9903102	C	0.0155275	-0.0709483	4.17998e-06	-0.0033	0.004	0.4117	35.5712
1960	genus	1	Subdoligranulum	SUA	rs10065321	T	0.0108105	-0.0512828	2.10155e-06	-0.0019	0.0031	0.545	54.2306
1961	genus	2	Subdoligranulum	SUA	rs10497836	C	0.0118697	-0.0524065	8.37954e-06	-0.009	0.0033	0.006868	50.3434
1962	genus	3	Subdoligranulum	SUA	rs1667315	G	0.0107452	0.0485017	6.72143e-06	-0.0007	0.0031	0.816	48.1243
1963	genus	4	Subdoligranulum	SUA	rs2114677	C	0.0230829	-0.104176	2.71726e-06	0.0042	0.0069	0.543	48.5502
1964	genus	5	Subdoligranulum	SUA	rs2171249	C	0.0233213	0.106744	4.50556e-06	-0.0037	0.0085	0.6599	44.3995
1965	genus	6	Subdoligranulum	SUA	rs35940633	G	0.011001	-0.0511008	4.21698e-06	0.0023	0.0032	0.4624	53.0555
1966	genus	7	Subdoligranulum	SUA	rs3761728	T	0.0118866	-0.0543458	3.86747e-06	0.005	0.0034	0.1427	52.1768
1967	genus	8	Subdoligranulum	SUA	rs4347804	A	0.0357483	0.166063	2.18405e-06	-0.0071	0.006	0.2327	23.5013
1968	genus	9	Subdoligranulum	SUA	rs6555306	T	0.0155463	-0.0740777	2.80664e-06	-0.0034	0.0043	0.4222	54.4839
1969	genus	10	Subdoligranulum	SUA	rs75158211	T	0.015933	-0.072343	7.52162e-06	0.0027	0.0047	0.5694	51.2227
1970	genus	11	Subdoligranulum	SUA	rs76528319	G	0.0310662	-0.143279	7.41394e-06	-0.0024	0.0062	0.6975	37.0387
1971	genus	12	Subdoligranulum	SUA	rs9842934	T	0.0108731	0.0517751	1.78743e-06	-0.0034	0.0032	0.2886	50.032
1972	genus	1	Sutterella	SUA	rs1145877	A	0.0162413	-0.073548	7.19949e-06	0.0037	0.004	0.3461	45.0722
1973	genus	2	Sutterella	SUA	rs11591622	T	0.0151375	-0.0688382	6.49857e-06	-0.0094	0.0042	0.02493	44.1887
1974	genus	3	Sutterella	SUA	rs13173038	A	0.0151627	-0.0718076	2.72984e-06	-0.0014	0.0038	0.7134	47.2038
1975	genus	4	Sutterella	SUA	rs143438747	T	0.0306867	-0.145793	3.28021e-06	0.0038	0.0086	0.6563	40.0993
1976	genus	5	Sutterella	SUA	rs2050185	G	0.0128766	0.0575138	7.96955e-06	0.0014	0.0032	0.6541	41.1037
1977	genus	6	Sutterella	SUA	rs2321387	G	0.0124509	-0.0592876	1.86519e-06	-0.0031	0.0032	0.3417	47.4839
1978	genus	7	Sutterella	SUA	rs2613606	C	0.0124117	-0.0556794	7.2023e-06	-0.0025	0.0031	0.4173	44.6315
1979	genus	8	Sutterella	SUA	rs607327	C	0.0129053	0.0578334	6.6306e-06	0.0101	0.0033	0.002485	41.2476
1980	genus	9	Sutterella	SUA	rs62501473	G	0.0149416	0.0694233	5.51851e-06	-0.0015	0.0048	0.7589	41.8681
1981	genus	10	Sutterella	SUA	rs7499539	A	0.0130998	0.0617478	2.35769e-06	0.0015	0.0033	0.6496	43.2961
1982	genus	11	Sutterella	SUA	rs7638039	T	0.0143887	0.0645624	8.66397e-06	-0.0041	0.0037	0.2748	41.2731
1983	genus	12	Sutterella	SUA	rs9350083	T	0.0133929	-0.0593069	8.22778e-06	-0.0148	0.0035	2.296e-05	44.0441
1984	genus	1	Terrisporobacter	SUA	rs10982246	A	0.0173479	-0.0768115	9.95558e-06	-0.0031	0.0031	0.3217	63.2318
1985	genus	2	Terrisporobacter	SUA	rs1883097	C	0.0454642	0.226399	4.15789e-07	-0.0031	0.0062	0.613	50.8249
1986	genus	3	Terrisporobacter	SUA	rs2569953	A	0.0174641	-0.0775591	8.95009e-06	0.0013	0.0031	0.6748	63.4317
1987	genus	4	Terrisporobacter	SUA	rs2872237	C	0.0175943	-0.0814505	3.97135e-06	0.0063	0.0032	0.0514	66.2332
1988	genus	5	Terrisporobacter	SUA	rs58405430	G	0.0301177	0.134617	7.9371e-06	-0.0011	0.0059	0.8487	55.0762
1989	genus	6	Terrisporobacter	SUA	rs7184125	T	0.0205493	0.091256	8.48103e-06	-0.0012	0.004	0.7616	55.0064
1990	genus	1	Turicibacter	SUA	rs11054680	T	0.0226997	-0.104751	2.30977e-06	0.0045	0.0047	0.3352	38.0118
1991	genus	2	Turicibacter	SUA	rs113629870	T	0.0196629	0.0892128	5.23173e-06	0.0033	0.0039	0.3954	33.9688
1992	genus	3	Turicibacter	SUA	rs11666533	C	0.0248436	-0.111689	7.37109e-06	0.0002	0.0069	0.9802	35.6277
1993	genus	4	Turicibacter	SUA	rs12603364	T	0.0225598	0.110861	8.66598e-07	0.0036	0.0046	0.4268	36.574
1994	genus	5	Turicibacter	SUA	rs149744580	A	0.0315478	0.169883	7.00965e-08	0.0067	0.0085	0.4343	38.7381
1995	genus	6	Turicibacter	SUA	rs2834977	T	0.0208261	-0.0959995	3.95588e-06	0.0001	0.0044	0.9735	38.005
1996	genus	7	Turicibacter	SUA	rs2952020	G	0.0165764	-0.0759019	5.63308e-06	-0.0001	0.0034	0.9783	37.7472
1997	genus	8	Turicibacter	SUA	rs3734633	G	0.02683	-0.120957	5.31914e-06	0.001	0.0052	0.8424	36.4906
1998	genus	9	Turicibacter	SUA	rs4869133	G	0.027197	0.131186	2.55369e-06	0.0013	0.0069	0.8488	34.4881
[truncated: 412 more rows]

## Sheet: Table S4 
Table S4. IVs related to 196 GM taxa and gout (locus-wide significance, P<1.00E-05)
NO.	Level	NO.	Exposure	Outcome	SNP	effect_allele	beta.GM	se.GM	pval.GM	beta.gout	se.gout	pval.gout	F
1	class	1	Actinobacteria	gout	rs11655079	T	-0.0560674	0.0124286	5.92512e-06	-0.0117	0.0146	0.4225	31.3358
2	class	2	Actinobacteria	gout	rs11745923	G	0.0563759	0.0115529	1.58131e-06	-0.0084	0.0135	0.5313	31.4899
3	class	3	Actinobacteria	gout	rs12049045	A	0.0510452	0.0114325	8.62622e-06	0.0234	0.0135	0.08428	28.9123
4	class	4	Actinobacteria	gout	rs134366	G	0.111877	0.023501	1.50428e-06	-0.0166	0.0276	0.5476	28.711
5	class	5	Actinobacteria	gout	rs1376754	G	0.0509242	0.0112503	6.71385e-06	-0.001	0.0133	0.9416	29.175
6	class	6	Actinobacteria	gout	rs1515761	T	0.0762317	0.0169884	4.96362e-06	-0.0118	0.0193	0.5416	28.3147
7	class	7	Actinobacteria	gout	rs182549	C	0.111489	0.012066	3.79006e-20	0.0019	0.015	0.8996	57.414
8	class	8	Actinobacteria	gout	rs1961273	C	0.0602969	0.0126047	1.75236e-06	0.0112	0.0151	0.4588	30.8957
9	class	9	Actinobacteria	gout	rs35564151	G	0.05389	0.0114886	1.8714e-06	0.0064	0.0134	0.6313	30.192
10	class	10	Actinobacteria	gout	rs4945008	A	0.0540741	0.0121393	5.39237e-06	-0.0197	0.0153	0.1985	28.8489
11	class	11	Actinobacteria	gout	rs6660520	A	0.0711483	0.0134495	1.10652e-07	-0.0028	0.0163	0.8614	34.0147
12	class	12	Actinobacteria	gout	rs6730157	G	0.107534	0.0119089	2.42687e-19	0.0031	0.0147	0.8304	56.213
13	class	13	Actinobacteria	gout	rs6893855	C	-0.0771441	0.0173568	8.84067e-06	0.002	0.021	0.9234	30.8611
14	class	14	Actinobacteria	gout	rs72767435	T	-0.126352	0.0273626	2.56804e-06	-0.044	0.0315	0.1635	28.6569
15	class	15	Actinobacteria	gout	rs7322849	T	0.0944467	0.0192976	6.20794e-07	0.0201	0.0263	0.4447	31.5802
16	class	16	Actinobacteria	gout	rs80083040	T	0.155784	0.0348017	8.62105e-06	0.0306	0.0298	0.3045	19.9504
17	class	17	Actinobacteria	gout	rs8047955	A	0.0575815	0.0116762	8.33727e-07	0.0162	0.0139	0.244	31.8038
18	class	18	Actinobacteria	gout	rs857444	C	0.0509553	0.011539	8.92233e-06	0.0062	0.0138	0.6521	28.6075
19	class	19	Actinobacteria	gout	rs961091	G	0.0501255	0.011255	8.67593e-06	-0.0281	0.0133	0.03466	28.8419
20	class	1	Alphaproteobacteria	gout	rs10803433	T	-0.0691545	0.0148952	3.60254e-06	-0.0069	0.0133	0.6038	57.9788
21	class	2	Alphaproteobacteria	gout	rs140912403	C	-0.160677	0.0317708	6.20363e-07	-0.015	0.0288	0.602	61.3949
22	class	3	Alphaproteobacteria	gout	rs34569731	A	0.0705145	0.0157564	7.37916e-06	0.0129	0.0155	0.4046	50.8069
23	class	4	Alphaproteobacteria	gout	rs55876211	C	-0.080811	0.0184159	7.53639e-06	0.0264	0.0167	0.1137	56.014
24	class	5	Alphaproteobacteria	gout	rs62285697	C	0.0805256	0.0180912	9.75933e-06	-0.0195	0.0162	0.2271	50.5462
25	class	6	Alphaproteobacteria	gout	rs76784716	A	0.133271	0.0267738	5.09141e-07	0.0433	0.0253	0.08648	57.7254
26	class	7	Alphaproteobacteria	gout	rs7960664	G	0.0969489	0.0215149	8.84301e-06	-0.0393	0.0186	0.0348	52.542
27	class	8	Alphaproteobacteria	gout	rs9813022	A	-0.0751277	0.0153867	1.05333e-06	0.0205	0.0139	0.1405	62.6248
28	class	1	Bacilli	gout	rs11110282	A	-0.101189	0.0217379	4.85442e-06	-0.0184	0.0263	0.4858	30.4886
29	class	2	Bacilli	gout	rs11730038	G	-0.0630747	0.0128717	1.96025e-06	0.0194	0.0151	0.199	33.4362
30	class	3	Bacilli	gout	rs11967379	T	-0.102862	0.0215705	2.40055e-06	0.0104	0.0242	0.6662	31.7207
31	class	4	Bacilli	gout	rs12797734	T	0.0572158	0.0126793	7.21166e-06	-0.0052	0.0159	0.7432	28.2651
32	class	5	Bacilli	gout	rs13068444	A	0.0601035	0.0136407	9.53048e-06	-0.0135	0.0171	0.4284	27.9252
33	class	6	Bacilli	gout	rs1595463	C	0.0476864	0.0108547	7.9738e-06	-0.0043	0.0132	0.747	27.9276
34	class	7	Bacilli	gout	rs28564647	T	-0.0613034	0.0137579	7.81199e-06	-0.0035	0.0162	0.828	30.3014
35	class	8	Bacilli	gout	rs2952251	A	-0.0598868	0.0123903	1.07895e-06	-0.0111	0.0149	0.4587	32.9488
36	class	9	Bacilli	gout	rs34989881	A	0.111056	0.0246039	6.54586e-06	0.0068	0.0263	0.7962	24.6233
37	class	10	Bacilli	gout	rs35344081	G	0.0619529	0.0127066	1.01498e-06	0.0116	0.0154	0.4522	30.8884
38	class	11	Bacilli	gout	rs4028634	T	0.0520614	0.0109842	2.2076e-06	0.0246	0.0132	0.06341	30.063
39	class	12	Bacilli	gout	rs4459992	T	0.0535854	0.0116362	4.29836e-06	-0.0147	0.0144	0.3062	29.228
40	class	13	Bacilli	gout	rs57872228	C	-0.0714773	0.0146647	9.21977e-07	0.0019	0.0176	0.9141	33.2499
41	class	14	Bacilli	gout	rs694949	A	-0.081146	0.0180042	7.59585e-06	0.0156	0.0208	0.454	29.9952
42	class	15	Bacilli	gout	rs74663707	C	0.0979154	0.0224074	8.45686e-06	-0.0273	0.0254	0.2822	26.4329
43	class	16	Bacilli	gout	rs7627280	C	0.0511208	0.0114648	8.8146e-06	-0.0118	0.0138	0.3938	28.3451
44	class	17	Bacilli	gout	rs7666190	C	-0.104044	0.0247934	8.46829e-06	-0.0013	0.0275	0.9613	22.2531
45	class	18	Bacilli	gout	rs77558518	A	-0.107255	0.0222879	1.33772e-06	0.035	0.0265	0.1871	31.3734
46	class	19	Bacilli	gout	rs78938557	T	0.108007	0.0232858	1.06891e-06	0.0022	0.0278	0.9379	27.4865
47	class	20	Bacilli	gout	rs9581006	C	0.225309	0.0467697	1.79458e-06	-0.0066	0.0321	0.8367	14.4431
48	class	1	Bacteroidia	gout	rs1022523	G	-0.0559605	0.0118512	2.18939e-06	-0.0132	0.0146	0.364	41.2908
49	class	2	Bacteroidia	gout	rs11146701	A	0.0473596	0.010541	7.08228e-06	0.0271	0.0134	0.04351	36.5902
50	class	3	Bacteroidia	gout	rs111845179	T	0.102648	0.0213843	9.23988e-07	0.0354	0.0267	0.1846	36.9106
51	class	4	Bacteroidia	gout	rs13291434	T	0.0694656	0.0149789	4.27892e-06	0.0096	0.0186	0.6049	36.8333
52	class	5	Bacteroidia	gout	rs17343978	A	-0.0552057	0.0120278	8.35928e-06	0.0023	0.0147	0.8756	40.1004
53	class	6	Bacteroidia	gout	rs2032750	T	-0.0508393	0.0106807	1.91509e-06	0.0029	0.0132	0.8247	41.102
54	class	7	Bacteroidia	gout	rs4146051	A	-0.107377	0.0245661	8.76426e-06	0.0229	0.0305	0.4527	30.2573
55	class	8	Bacteroidia	gout	rs4916508	G	-0.0466729	0.0105312	8.47116e-06	-0.0086	0.0131	0.5134	38.6676
56	class	9	Bacteroidia	gout	rs55773148	G	-0.121514	0.0236759	3.89585e-07	-0.0046	0.0281	0.8707	35.7252
57	class	10	Bacteroidia	gout	rs62531359	T	0.0655728	0.0149891	9.08665e-06	0.018	0.0191	0.3454	35.7622
58	class	11	Bacteroidia	gout	rs62575403	C	0.140055	0.0311128	7.06129e-06	0.0277	0.0316	0.381	26.3269
59	class	12	Bacteroidia	gout	rs72706335	T	-0.22241	0.0493458	7.65519e-06	0.046	0.0308	0.1356	18.5475
60	class	13	Bacteroidia	gout	rs73975615	G	-0.207018	0.0442633	1.21616e-06	-0.0517	0.0606	0.3934	18.1353
61	class	14	Bacteroidia	gout	rs7631304	G	-0.0645771	0.0132957	8.36781e-07	0.0236	0.0165	0.1519	42.5121
62	class	15	Bacteroidia	gout	rs79585701	A	0.0646823	0.0149628	9.98589e-06	-0.0095	0.018	0.5992	35.3668
63	class	16	Bacteroidia	gout	rs929878	C	-0.0548532	0.012153	4.73377e-06	0.0091	0.0146	0.5352	39.4133
64	class	1	Betaproteobacteria	gout	rs11128180	A	0.0592944	0.0128769	3.67144e-06	-0.0026	0.0153	0.8673	41.5011
65	class	2	Betaproteobacteria	gout	rs1511453	A	0.0923492	0.0199158	4.75765e-06	0.0282	0.0264	0.2855	41.6973
66	class	3	Betaproteobacteria	gout	rs1928341	A	0.0525581	0.0110408	2.01529e-06	-0.0158	0.0133	0.2355	42.8481
67	class	4	Betaproteobacteria	gout	rs2321387	G	-0.0494596	0.0109424	5.80036e-06	-0.0243	0.0132	0.06672	43.6763
68	class	5	Betaproteobacteria	gout	rs2613606	C	-0.0513106	0.0109091	2.19817e-06	-0.02	0.0129	0.1213	45.5045
69	class	6	Betaproteobacteria	gout	rs320161	A	0.0572286	0.01262	7.33242e-06	0.015	0.015	0.3152	40.7502
70	class	7	Betaproteobacteria	gout	rs4033856	C	0.0832423	0.0167237	5.17166e-07	-0.0119	0.0204	0.5615	43.0551
71	class	8	Betaproteobacteria	gout	rs56104821	A	0.0570883	0.0128104	8.76199e-06	0.0125	0.0158	0.4283	40.2083
72	class	9	Betaproteobacteria	gout	rs56386628	C	-0.0622252	0.0135688	5.86955e-06	-0.0105	0.0166	0.5295	44.3315
73	class	10	Betaproteobacteria	gout	rs6087811	T	-0.0978177	0.0198522	7.44305e-07	-0.0517	0.0244	0.03371	46.4317
74	class	11	Betaproteobacteria	gout	rs62191117	A	0.0641044	0.0132271	1.16555e-06	0.0303	0.0162	0.06125	43.4318
75	class	12	Betaproteobacteria	gout	rs62395635	T	0.109741	0.0236	2.94091e-06	0.007	0.0268	0.7942	39.2176
76	class	13	Betaproteobacteria	gout	rs75242906	C	-0.121083	0.028075	9.27278e-06	-0.0368	0.0284	0.1947	33.2748
77	class	14	Betaproteobacteria	gout	rs9964679	A	0.052911	0.0114866	4.8458e-06	0.0186	0.0139	0.1808	41.5152
78	class	1	Clostridia	gout	rs10774377	A	0.052659	0.0113858	3.24401e-06	-0.0142	0.0143	0.3205	43.1409
79	class	2	Clostridia	gout	rs112334273	G	0.0641008	0.0127404	3.81407e-07	0.0414	0.0162	0.01054	46.6303
80	class	3	Clostridia	gout	rs13105690	T	-0.0529097	0.011818	8.7779e-06	0.024	0.0145	0.09741	44.68
81	class	4	Clostridia	gout	rs13179700	T	0.0511937	0.0109569	3.37083e-06	0.0016	0.0134	0.9018	43.576
82	class	5	Clostridia	gout	rs1842454	G	-0.0547202	0.0127338	8.72023e-06	0.0099	0.0155	0.5227	42.8322
83	class	6	Clostridia	gout	rs2273429	A	-0.0724037	0.0153105	4.52136e-06	-0.0204	0.02	0.3071	47.2728
84	class	7	Clostridia	gout	rs3792064	G	0.0795651	0.0182521	9.98416e-06	-0.0199	0.023	0.3878	40.1467
85	class	8	Clostridia	gout	rs6126494	G	-0.0969353	0.0211699	9.12253e-06	0.0186	0.0263	0.4803	44.5832
86	class	9	Clostridia	gout	rs6797343	G	0.0592279	0.0134556	9.35647e-06	0.0267	0.0169	0.1143	41.1424
87	class	10	Clostridia	gout	rs6814436	T	0.0739995	0.0150815	9.65098e-07	-0.0114	0.0183	0.5343	45.6743
88	class	11	Clostridia	gout	rs6815608	T	0.103803	0.0210883	4.01857e-07	-0.0271	0.0271	0.3163	43.6803
89	class	12	Clostridia	gout	rs72738886	T	0.086617	0.0190393	8.24241e-06	0.0019	0.0227	0.9337	40.7506
90	class	13	Clostridia	gout	rs72915163	T	-0.0581025	0.0120557	1.34295e-06	0.017	0.0152	0.2628	48.1815
91	class	14	Clostridia	gout	rs76767978	G	0.0698882	0.0156319	8.398e-06	0.0065	0.0203	0.7494	41.7531
92	class	1	Coriobacteriia	gout	rs11073596	T	0.0510212	0.0114339	8.14449e-06	0.025	0.0143	0.08092	29.9955
93	class	2	Coriobacteriia	gout	rs11250875	T	0.06075	0.0130939	4.82844e-06	-0.0292	0.0159	0.06577	31.2929
94	class	3	Coriobacteriia	gout	rs11656361	A	0.0773006	0.017553	8.02017e-06	-0.03	0.0214	0.1603	28.8514
95	class	4	Coriobacteriia	gout	rs12974142	G	0.0789796	0.0177205	8.51232e-06	-0.0059	0.0212	0.7824	29.8598
96	class	5	Coriobacteriia	gout	rs13307134	C	0.0565686	0.0126265	7.79931e-06	0.0048	0.0156	0.758	30.1114
97	class	6	Coriobacteriia	gout	rs1397793	G	-0.0498855	0.0112446	9.77381e-06	0.0102	0.0142	0.4745	31.8949
98	class	7	Coriobacteriia	gout	rs1816223	A	-0.0586265	0.0129006	4.84114e-06	0.0121	0.016	0.4498	32.8424
99	class	8	Coriobacteriia	gout	rs240104	T	-0.0603429	0.0126849	1.51603e-06	-0.0068	0.0156	0.6621	34.3249
100	class	9	Coriobacteriia	gout	rs2442778	G	-0.116408	0.0258545	9.02703e-06	0.0025	0.029	0.9314	28.5094
101	class	10	Coriobacteriia	gout	rs3025411	A	0.0926543	0.0209468	8.26912e-06	-0.0344	0.0266	0.1953	28.0628
102	class	11	Coriobacteriia	gout	rs34739816	G	0.0965017	0.0207666	3.88358e-06	-0.0014	0.025	0.9569	30.3146
103	class	12	Coriobacteriia	gout	rs45480394	T	-0.0504262	0.0113307	9.71448e-06	-0.01	0.0143	0.4813	31.8978
104	class	13	Coriobacteriia	gout	rs4880783	G	0.056503	0.0125055	5.89507e-06	-0.0012	0.0153	0.937	30.5051
105	class	14	Coriobacteriia	gout	rs60426889	T	-0.0504218	0.0113799	8.68522e-06	0.0095	0.0138	0.4938	31.9959
106	class	15	Coriobacteriia	gout	rs67561917	A	-0.0714367	0.0154113	5.39129e-06	-0.0266	0.02	0.1828	33.1924
107	class	16	Coriobacteriia	gout	rs719099	A	0.0778402	0.0155815	5.43317e-07	0.0163	0.0196	0.4044	33.5952
108	class	17	Coriobacteriia	gout	rs7540303	C	0.0483227	0.0109062	9.62148e-06	0.0006	0.0131	0.9637	29.9356
109	class	18	Coriobacteriia	gout	rs7898585	T	0.0731501	0.0164186	5.24671e-06	-0.0331	0.0206	0.1085	30.0956
110	class	19	Coriobacteriia	gout	rs8010111	G	-0.103377	0.0229286	6.89624e-06	0.008	0.0258	0.7557	31.0248
111	class	1	Deltaproteobacteria	gout	rs1035691	A	-0.055176	0.0121602	9.65172e-06	-0.0014	0.0134	0.9174	44.5007
112	class	2	Deltaproteobacteria	gout	rs112381107	C	0.206594	0.0456908	4.63054e-06	-0.0023	0.0293	0.9388	21.5383
113	class	3	Deltaproteobacteria	gout	rs11599763	T	-0.0544219	0.0117397	3.94123e-06	-0.0152	0.0132	0.2508	45.4984
114	class	4	Deltaproteobacteria	gout	rs17084793	G	-0.0710762	0.015953	5.68634e-06	0.02	0.0176	0.2558	43.6631
115	class	5	Deltaproteobacteria	gout	rs17791387	A	-0.0735881	0.0154246	1.60223e-06	-0.0092	0.017	0.5895	46.7267
116	class	6	Deltaproteobacteria	gout	rs2692012	A	0.110335	0.0253336	3.14186e-06	-0.019	0.0273	0.4875	36.8294
117	class	7	Deltaproteobacteria	gout	rs2838334	G	0.0561722	0.0124124	5.44551e-06	-0.0033	0.0139	0.8141	41.2356
118	class	8	Deltaproteobacteria	gout	rs3935584	C	-0.0523485	0.011566	7.50121e-06	0.0128	0.0131	0.3295	44.3824
119	class	9	Deltaproteobacteria	gout	rs4506934	C	-0.0936514	0.02012	3.58887e-06	0.0265	0.0217	0.2224	45.5343
120	class	10	Deltaproteobacteria	gout	rs55744759	A	-0.0779693	0.0170738	7.3137e-06	0.0101	0.0199	0.6138	44.7966
121	class	11	Deltaproteobacteria	gout	rs6058181	C	0.0825716	0.0165958	3.39554e-07	0.0206	0.0192	0.2813	45.0516
122	class	12	Deltaproteobacteria	gout	rs62020470	A	-0.0585411	0.0129358	4.85084e-06	0.0241	0.0144	0.09503	44.3797
123	class	13	Deltaproteobacteria	gout	rs9928243	C	-0.0538457	0.0117718	5.02081e-06	-0.0042	0.0131	0.7471	44.8716
124	class	1	Erysipelotrichia	gout	rs1074800	A	0.0492438	0.010887	6.14583e-06	-0.0163	0.0137	0.2347	44.7746
125	class	2	Erysipelotrichia	gout	rs10781552	C	-0.0552212	0.0116074	2.33114e-06	-0.0239	0.0143	0.0942	50.4802
126	class	3	Erysipelotrichia	gout	rs17530232	A	0.10305	0.0224648	2.79123e-06	0.0175	0.0268	0.5138	43.8132
127	class	4	Erysipelotrichia	gout	rs1884466	C	-0.0475363	0.0106939	9.52701e-06	0.0039	0.0135	0.7735	47.5957
128	class	5	Erysipelotrichia	gout	rs2300774	G	0.0524152	0.0106784	8.95466e-07	-0.0023	0.0132	0.8584	49.0409
129	class	6	Erysipelotrichia	gout	rs290833	T	-0.0497374	0.0111376	8.029e-06	-0.0089	0.0138	0.5204	47.2886
130	class	7	Erysipelotrichia	gout	rs35161940	T	-0.0806041	0.0167641	1.8451e-06	0.0291	0.0206	0.1567	51.6219
131	class	8	Erysipelotrichia	gout	rs4078432	C	-0.0608929	0.0133764	4.23104e-06	-0.017	0.0168	0.311	48.2346
132	class	9	Erysipelotrichia	gout	rs56970041	T	0.0724144	0.0164471	5.40344e-06	0.0322	0.0206	0.1182	44.1667
133	class	10	Erysipelotrichia	gout	rs62504403	C	0.0681159	0.0127883	1.12265e-07	-0.0346	0.0155	0.02592	51.129
134	class	11	Erysipelotrichia	gout	rs7234058	T	-0.0945759	0.0194091	9.12341e-07	0.017	0.0223	0.4444	50.441
135	class	12	Erysipelotrichia	gout	rs7826267	T	-0.0839071	0.0199131	9.28449e-06	-0.015	0.026	0.563	44.2934
136	class	13	Erysipelotrichia	gout	rs8003149	C	0.0538798	0.0116888	4.08475e-06	0.0146	0.0143	0.3056	46.1589
137	class	1	Gammaproteobacteria	gout	rs11181912	G	-0.0579153	0.0118796	9.94762e-07	0.0226	0.014	0.1055	79.9937
138	class	2	Gammaproteobacteria	gout	rs12404135	A	-0.0788843	0.0172415	8.89485e-06	0.0116	0.0192	0.5457	73.1076
139	class	3	Gammaproteobacteria	gout	rs2234691	T	0.0762905	0.0171962	8.39264e-06	-0.0161	0.0205	0.4334	67.6367
140	class	4	Gammaproteobacteria	gout	rs4421375	T	0.0541083	0.0116734	3.59424e-06	0.0061	0.0132	0.6456	70.5771
141	class	5	Gammaproteobacteria	gout	rs6706173	A	0.074251	0.0146392	1.99495e-07	0.0069	0.0179	0.6981	76.9327
142	class	6	Gammaproteobacteria	gout	rs75101789	C	0.0729012	0.0163003	8.78789e-06	-0.0015	0.0194	0.9379	68.1923
143	class	7	Gammaproteobacteria	gout	rs79795896	A	-0.15921	0.0351373	7.92404e-06	-0.0287	0.0308	0.3515	51.7399
144	class	8	Gammaproteobacteria	gout	rs9494710	C	-0.0549673	0.0120924	4.54607e-06	-0.0019	0.0138	0.8888	73.5769
145	class	1	Lentisphaeria	gout	rs1002941	G	0.105025	0.0233484	8.14836e-06	0.0101	0.0147	0.493	32.0146
146	class	2	Lentisphaeria	gout	rs11770843	C	0.109431	0.0234879	1.90729e-06	0.0028	0.0145	0.8452	32.9624
147	class	3	Lentisphaeria	gout	rs17114848	G	0.152377	0.0324332	4.05865e-06	0.0479	0.0193	0.01288	33.3285
148	class	4	Lentisphaeria	gout	rs1895249	T	0.104684	0.023471	8.27086e-06	0.0356	0.0143	0.01286	31.7603
149	class	5	Lentisphaeria	gout	rs2031282	A	0.122369	0.0270329	4.3826e-06	-0.0121	0.0179	0.4977	32.2023
150	class	6	Lentisphaeria	gout	rs2825714	A	-0.13741	0.0289246	1.72211e-06	-0.0024	0.0191	0.8999	38.6544
151	class	7	Lentisphaeria	gout	rs62570196	C	-0.21635	0.0439866	1.07926e-06	-0.0004	0.0252	0.9872	35.7729
152	class	8	Lentisphaeria	gout	rs72640280	A	0.220207	0.0486196	5.18035e-06	0.015	0.027	0.5786	28.6684
153	class	9	Lentisphaeria	gout	rs77599476	A	0.230292	0.0480168	1.86133e-06	-0.0046	0.0286	0.8714	29.798
154	class	1	Melainabacteria	gout	rs10148250	G	0.0861928	0.0193381	8.67135e-06	-0.0044	0.0143	0.7566	28.0107
155	class	2	Melainabacteria	gout	rs10738747	G	0.0814624	0.0184409	9.95804e-06	0.0173	0.0129	0.1784	28.9312
156	class	3	Melainabacteria	gout	rs11150282	T	0.0989487	0.0196972	6.02892e-07	0.032	0.0141	0.02344	32.5772
157	class	4	Melainabacteria	gout	rs113884518	T	-0.205352	0.0454982	8.0567e-06	0.0245	0.0286	0.3913	29.0556
158	class	5	Melainabacteria	gout	rs28678345	T	0.214848	0.0470878	6.69088e-06	0.011	0.029	0.7042	25.2586
159	class	6	Melainabacteria	gout	rs367480	G	-0.083758	0.0185796	8.19925e-06	0.0021	0.0132	0.8732	33.1697
160	class	7	Melainabacteria	gout	rs4129395	G	0.0896187	0.0185106	1.48056e-06	0.0139	0.0129	0.2802	31.5213
161	class	8	Melainabacteria	gout	rs72765665	T	-0.0894731	0.0186553	1.3535e-06	-0.0128	0.0133	0.3372	35.3885
162	class	9	Melainabacteria	gout	rs789069	A	-0.103539	0.0234287	6.84635e-06	-0.0238	0.0173	0.1683	32.4626
163	class	10	Melainabacteria	gout	rs79790072	T	0.226722	0.0487841	3.29009e-06	0.0633	0.0298	0.03337	24.9842
164	class	11	Melainabacteria	gout	rs9864379	T	-0.159735	0.0292553	5.3606e-08	-0.006	0.0205	0.7705	40.25
165	class	1	Methanobacteria	gout	rs10202904	T	-0.121754	0.0235357	3.0143e-07	0.0001	0.013	0.9947	30.808
166	class	2	Methanobacteria	gout	rs10424197	G	-0.111274	0.0247517	9.27887e-06	0.0035	0.0136	0.7958	26.5341
167	class	3	Methanobacteria	gout	rs4257531	G	0.164498	0.0364959	7.44344e-06	-0.0447	0.0201	0.02595	21.0583
168	class	4	Methanobacteria	gout	rs4753222	A	0.111056	0.0250524	7.44842e-06	0.0046	0.0135	0.7334	22.5968
169	class	5	Methanobacteria	gout	rs56131665	G	0.178661	0.039298	6.17992e-06	-0.0314	0.0222	0.1574	22.6915
170	class	6	Methanobacteria	gout	rs6508769	T	0.153519	0.0344519	8.22529e-06	0.0311	0.0182	0.08773	21.4022
171	class	7	Methanobacteria	gout	rs6776814	T	-0.199566	0.0411825	1.63062e-06	0.03	0.0221	0.1751	27.573
172	class	8	Methanobacteria	gout	rs73068003	G	-0.15814	0.0351803	8.44583e-06	-0.0002	0.0194	0.9901	26.5107
173	class	9	Methanobacteria	gout	rs73457410	A	0.21534	0.0436695	1.40855e-06	-0.0134	0.0242	0.5786	24.1494
174	class	10	Methanobacteria	gout	rs75208022	C	-0.227245	0.048763	5.92103e-06	0.0033	0.0244	0.8937	25.7685
175	class	11	Methanobacteria	gout	rs894996	C	0.216999	0.0449076	1.87557e-06	-0.0017	0.0239	0.9419	24.0222
176	class	1	Mollicutes	gout	rs10108398	G	0.0769142	0.0153953	1.09e-06	-0.0211	0.0149	0.1573	41.3594
177	class	2	Mollicutes	gout	rs11890098	A	0.074438	0.0153389	9.56571e-07	-0.0029	0.0149	0.8452	41.1173
178	class	3	Mollicutes	gout	rs12566890	T	-0.101147	0.0230978	3.65095e-06	-0.0374	0.0244	0.1253	40.4335
179	class	4	Mollicutes	gout	rs17214486	C	0.06099	0.0135623	6.60866e-06	-0.0111	0.0133	0.4057	38.2316
180	class	5	Mollicutes	gout	rs2464826	A	0.0944239	0.0211806	8.39505e-06	-0.0123	0.0206	0.5499	37.2309
181	class	6	Mollicutes	gout	rs28537087	G	0.0820873	0.0188312	8.07399e-06	0.0209	0.0197	0.2883	37.1024
182	class	7	Mollicutes	gout	rs3768491	A	-0.0681052	0.0149061	4.23352e-06	-0.0086	0.0142	0.5437	41.5898
183	class	8	Mollicutes	gout	rs4885016	T	-0.0819606	0.0181628	7.26986e-06	-0.0118	0.0177	0.5063	41.7438
184	class	9	Mollicutes	gout	rs6043847	T	-0.114937	0.0248606	4.55476e-06	0.0009	0.0261	0.9735	42.339
185	class	10	Mollicutes	gout	rs72901605	T	-0.0841852	0.0178119	3.2579e-06	0.0145	0.0169	0.3894	42.1756
186	class	11	Mollicutes	gout	rs74603314	T	0.221639	0.0462918	1.55689e-06	-0.0447	0.0319	0.1617	24.7269
187	class	12	Mollicutes	gout	rs78169027	A	-0.108283	0.0237289	5.8761e-06	-0.002	0.023	0.9303	40.6919
188	class	1	Negativicutes	gout	rs1135612	G	0.0529785	0.0119177	9.26307e-06	-0.0137	0.0148	0.356	44.5107
189	class	2	Negativicutes	gout	rs13086907	G	0.0625312	0.0131735	1.95488e-06	-0.0101	0.0158	0.5196	47.4136
190	class	3	Negativicutes	gout	rs1643968	T	-0.0565284	0.0112298	4.14596e-07	0.0023	0.014	0.869	54.0665
191	class	4	Negativicutes	gout	rs1649999	A	0.0748989	0.0166458	7.5812e-06	0.0412	0.021	0.05001	44.8692
192	class	5	Negativicutes	gout	rs2834062	A	0.0489057	0.0108842	8.4392e-06	-0.008	0.0137	0.5602	44.9824
193	class	6	Negativicutes	gout	rs4463806	T	-0.0543966	0.0129365	7.80662e-06	0.0164	0.0155	0.289	44.8937
194	class	7	Negativicutes	gout	rs4722181	T	0.0501306	0.0105798	2.00112e-06	0.0258	0.0129	0.04483	47.3327
195	class	8	Negativicutes	gout	rs60274479	T	-0.0659623	0.0134137	1.1623e-06	-0.016	0.0172	0.3528	51.9826
196	class	9	Negativicutes	gout	rs61249479	A	0.0777075	0.0168628	2.95471e-06	0.0259	0.0219	0.2359	46.0831
197	class	10	Negativicutes	gout	rs71405394	G	-0.114178	0.02405	2.16631e-06	0.0156	0.0271	0.5664	44.6496
198	class	11	Negativicutes	gout	rs72643860	G	-0.0499417	0.0108366	3.35353e-06	-0.0037	0.0133	0.7791	49.35
199	class	12	Negativicutes	gout	rs73232831	G	-0.151829	0.0314932	1.87452e-06	0.0127	0.0288	0.6594	37.6075
200	class	13	Negativicutes	gout	rs9423647	G	0.047817	0.0105282	6.06114e-06	-0.0157	0.0131	0.2294	45.4416
201	class	1	Verrucomicrobiae	gout	rs117107102	A	0.204683	0.0431573	2.91821e-06	-0.0241	0.0332	0.4667	25.885
202	class	2	Verrucomicrobiae	gout	rs11729256	T	0.0749798	0.0150177	6.7309e-07	0.0047	0.0151	0.7533	43.1484
203	class	3	Verrucomicrobiae	gout	rs12908520	G	0.0618926	0.0130946	2.17163e-06	0.0066	0.0134	0.6194	40.9602
204	class	4	Verrucomicrobiae	gout	rs2602429	C	0.0746844	0.0156194	2.58297e-06	-0.0174	0.0162	0.2808	41.0955
205	class	5	Verrucomicrobiae	gout	rs3995795	C	0.0641275	0.0140995	5.18557e-06	0.0051	0.0144	0.7205	39.1822
206	class	6	Verrucomicrobiae	gout	rs4242783	G	0.0689292	0.0147693	2.63612e-06	-0.0224	0.015	0.1357	40.158
207	class	7	Verrucomicrobiae	gout	rs4936098	A	0.0648843	0.0135928	1.12221e-06	0.0061	0.0136	0.6565	41.3379
208	class	8	Verrucomicrobiae	gout	rs61779207	G	-0.0758309	0.0167762	6.72285e-06	0.0055	0.0169	0.7452	42.1743
209	class	9	Verrucomicrobiae	gout	rs6668273	A	0.0648722	0.0142224	5.26091e-06	-0.0002	0.0143	0.9892	39.5947
210	class	10	Verrucomicrobiae	gout	rs74542928	T	0.112164	0.0236422	1.63222e-06	0.0279	0.0218	0.2009	39.9132
211	class	11	Verrucomicrobiae	gout	rs9349825	A	-0.0704036	0.0147128	2.53687e-06	0.02	0.015	0.1803	45.2404
212	class	12	Verrucomicrobiae	gout	rs941682	G	-0.0631436	0.0143767	9.61003e-06	0.0088	0.0143	0.5377	41.3041
213	family	1	Acidaminococcaceae	gout	rs262812	T	-0.065675	0.0142257	3.24906e-06	-0.0091	0.0149	0.541	66.0366
214	family	2	Acidaminococcaceae	gout	rs2933324	A	-0.0662557	0.0140257	2.23676e-06	-0.0029	0.0145	0.8408	68.7663
215	family	3	Acidaminococcaceae	gout	rs45497800	T	-0.117863	0.0257351	5.86428e-06	0.0101	0.0253	0.6905	63.4147
216	family	4	Acidaminococcaceae	gout	rs6589457	A	0.165911	0.0349516	2.31508e-06	0.0059	0.0287	0.8369	48.0563
217	family	5	Acidaminococcaceae	gout	rs6701725	A	-0.0589035	0.0129532	5.31484e-06	-0.0201	0.0131	0.1243	66.1093
218	family	6	Acidaminococcaceae	gout	rs6923842	T	-0.0796106	0.0169192	2.21303e-06	-0.0219	0.0166	0.1874	66.8302
219	family	7	Acidaminococcaceae	gout	rs74540770	G	-0.108969	0.0243533	7.08804e-06	-0.01	0.0239	0.6763	59.9998
220	family	8	Acidaminococcaceae	gout	rs78702810	T	-0.143755	0.0323244	9.16468e-06	0.0346	0.0303	0.2529	52.05
221	family	1	Actinomycetaceae	gout	rs2889192	G	0.0887537	0.0195009	3.64417e-06	0.0221	0.0154	0.1503	75.6378
222	family	2	Actinomycetaceae	gout	rs34583783	G	0.123756	0.026427	5.47971e-06	0.0482	0.0203	0.01757	77.6972
223	family	3	Actinomycetaceae	gout	rs35011108	A	0.241826	0.0503796	1.8267e-06	-0.0044	0.0314	0.889	53.0042
224	family	4	Actinomycetaceae	gout	rs4073240	G	0.0747546	0.0164684	6.05333e-06	0.012	0.0136	0.3774	75.45
225	family	5	Actinomycetaceae	gout	rs58484246	T	0.0761407	0.0169007	6.12428e-06	0.0186	0.0138	0.179	74.9153
226	family	1	Alcaligenaceae	gout	rs112135816	T	-0.0775052	0.0171554	5.27662e-06	-0.0022	0.0202	0.9128	34.2741
227	family	2	Alcaligenaceae	gout	rs1153990	A	-0.058727	0.0128306	5.96787e-06	0.0084	0.015	0.5773	36.0787
228	family	3	Alcaligenaceae	gout	rs147968	C	0.0489475	0.0110321	9.12701e-06	0.0103	0.0131	0.4343	32.6287
229	family	4	Alcaligenaceae	gout	rs2040996	T	-0.0490922	0.0110231	7.79918e-06	-0.0158	0.0132	0.2302	35.0666
230	family	5	Alcaligenaceae	gout	rs28480294	T	-0.0516967	0.0115503	6.606e-06	-0.0085	0.0138	0.538	34.813
231	family	6	Alcaligenaceae	gout	rs4033856	C	0.081834	0.0168931	1.02902e-06	-0.0119	0.0204	0.5615	34.1747
232	family	7	Alcaligenaceae	gout	rs56050831	C	0.0725684	0.015137	1.47655e-06	0.0083	0.0173	0.6311	34.1349
233	family	8	Alcaligenaceae	gout	rs6087811	T	-0.0927044	0.0200457	3.36838e-06	-0.0517	0.0244	0.03371	35.4636
234	family	9	Alcaligenaceae	gout	rs62191117	A	0.0684302	0.0133636	2.75943e-07	0.0303	0.0162	0.06125	37.3028
235	family	10	Alcaligenaceae	gout	rs62395635	T	0.110583	0.0238514	3.34696e-06	0.007	0.0268	0.7942	31.8572
236	family	11	Alcaligenaceae	gout	rs6969323	A	-0.0593564	0.0129137	3.88581e-06	0.0289	0.015	0.0545	36.2379
237	family	12	Alcaligenaceae	gout	rs72982722	T	0.131041	0.0281096	3.84789e-06	-0.0371	0.0293	0.206	28.2609
238	family	13	Alcaligenaceae	gout	rs74776516	T	-0.0944052	0.0213287	6.85049e-06	0.0333	0.0252	0.1854	32.446
239	family	14	Alcaligenaceae	gout	rs7638039	T	0.0603335	0.0127779	2.70479e-06	0.0049	0.0153	0.7498	34.6218
240	family	15	Alcaligenaceae	gout	rs79846372	A	0.0882459	0.0198328	6.98601e-06	0.0249	0.0248	0.3156	32.0817
241	family	16	Alcaligenaceae	gout	rs9537886	A	-0.0570888	0.0110683	2.35108e-07	-0.0218	0.0132	0.1004	40.8241
242	family	17	Alcaligenaceae	gout	rs9964679	A	0.0537051	0.0116008	4.47389e-06	0.0186	0.0139	0.1808	33.9911
243	family	1	Bacteroidaceae	gout	rs11585893	A	-0.0740746	0.0147633	1.79511e-06	-0.0223	0.0189	0.2392	77.1252
244	family	2	Bacteroidaceae	gout	rs13207588	A	-0.059205	0.0131195	7.48504e-06	0.0117	0.0168	0.4846	68.9094
245	family	3	Bacteroidaceae	gout	rs1340391	T	-0.0592004	0.0132244	6.7301e-06	0.0149	0.016	0.3519	69.444
246	family	4	Bacteroidaceae	gout	rs17619981	T	0.0880978	0.0187002	2.68683e-06	0.0298	0.0214	0.1635	63.2539
247	family	5	Bacteroidaceae	gout	rs2023437	T	-0.0782325	0.0167634	5.01824e-06	0.0067	0.0207	0.7456	70.9029
248	family	6	Bacteroidaceae	gout	rs66474973	G	0.0812515	0.0164479	6.80966e-07	0.0314	0.0201	0.1181	69.6183
249	family	7	Bacteroidaceae	gout	rs66710942	C	0.0488038	0.0107412	5.86259e-06	0.0021	0.0134	0.8785	65.0312
250	family	8	Bacteroidaceae	gout	rs6795673	C	0.0538565	0.0105251	3.37909e-07	0.0245	0.0129	0.05726	73.9175
251	family	9	Bacteroidaceae	gout	rs9507307	C	0.0604456	0.0129128	2.1271e-06	-0.0024	0.0165	0.884	67.6293
252	family	10	BacteroidalesS24.7group	gout	rs10872669	A	-0.123071	0.0275665	9.4901e-06	-0.0195	0.0212	0.3575	44.6767
253	family	11	BacteroidalesS24.7group	gout	rs12748533	G	-0.0821108	0.0172701	2.59019e-06	-0.0017	0.0147	0.9076	49.4789
254	family	12	BacteroidalesS24.7group	gout	rs17043785	T	-0.176187	0.0347133	5.11837e-07	0.0504	0.0273	0.06422	43.3711
255	family	13	BacteroidalesS24.7group	gout	rs61508842	T	0.122574	0.0272389	7.82782e-06	0.0188	0.0211	0.3736	41.1686
256	family	14	BacteroidalesS24.7group	gout	rs689695	C	0.0814578	0.0167057	1.28039e-06	-0.013	0.0136	0.3408	45.5612
257	family	15	BacteroidalesS24.7group	gout	rs7217209	C	0.0843019	0.0187308	8.42937e-06	-0.0157	0.0181	0.3846	41.6587
258	family	16	BacteroidalesS24.7group	gout	rs738193	T	0.0847328	0.0165856	3.82163e-07	-0.0088	0.0137	0.5191	47.0335
259	family	17	BacteroidalesS24.7group	gout	rs78609301	A	-0.0867065	0.0195709	7.09297e-06	0.0107	0.016	0.5045	45.9697
260	family	18	BacteroidalesS24.7group	gout	rs941000	C	0.0850266	0.0163382	3.15557e-07	-0.0012	0.0133	0.9291	47.8534
261	family	1	Bifidobacteriaceae	gout	rs10831953	G	0.0537537	0.0123746	9.94742e-06	-0.0134	0.0134	0.319	28.3725
262	family	2	Bifidobacteriaceae	gout	rs11655079	T	-0.0586146	0.0129952	5.92468e-06	-0.0117	0.0146	0.4225	31.6695
263	family	3	Bifidobacteriaceae	gout	rs13020688	G	0.0584045	0.0122081	1.57375e-06	0.0111	0.0136	0.4151	30.9958
264	family	4	Bifidobacteriaceae	gout	rs182549	C	0.11707	0.0126703	5.942e-20	0.0019	0.015	0.8996	57.7251
265	family	5	Bifidobacteriaceae	gout	rs1961273	C	0.0688125	0.0131699	1.69731e-07	0.0112	0.0151	0.4588	33.8633
266	family	6	Bifidobacteriaceae	gout	rs41389446	T	-0.086639	0.0184074	2.46579e-06	-0.0061	0.0199	0.7586	32.0172
267	family	7	Bifidobacteriaceae	gout	rs4957061	T	0.0569873	0.0116907	1.1517e-06	-0.0102	0.0136	0.4529	31.5569
268	family	8	Bifidobacteriaceae	gout	rs540489	T	-0.0632518	0.013817	5.36811e-06	0.0339	0.016	0.03335	31.9242
269	family	9	Bifidobacteriaceae	gout	rs558520	C	0.0713608	0.0164781	8.94869e-06	0.0029	0.019	0.8772	28.2894
270	family	10	Bifidobacteriaceae	gout	rs55888705	A	0.053673	0.0120586	8.66208e-06	0.0016	0.014	0.9064	29.0439
271	family	11	Bifidobacteriaceae	gout	rs638382	T	-0.0602866	0.0122474	5.56322e-07	-0.0106	0.0134	0.4268	33.8006
272	family	12	Bifidobacteriaceae	gout	rs6899771	A	-0.0914312	0.0202604	7.27995e-06	-0.0194	0.0224	0.3867	30.8922
273	family	13	Bifidobacteriaceae	gout	rs7174549	C	0.0551726	0.0124655	6.8678e-06	-0.0101	0.0138	0.4656	28.8883
274	family	14	Bifidobacteriaceae	gout	rs7322849	T	0.110676	0.0200996	1.74032e-08	0.0201	0.0263	0.4447	35.5978
275	family	15	Bifidobacteriaceae	gout	rs73797465	T	-0.0942612	0.0208421	4.8495e-06	0.0382	0.0258	0.1378	31.6368
276	family	16	Bifidobacteriaceae	gout	rs7570971	A	0.112508	0.0125178	2.5317e-19	0.0064	0.0146	0.6614	56.0378
277	family	17	Bifidobacteriaceae	gout	rs7588568	A	-0.060716	0.0130605	3.73042e-06	0.0088	0.0146	0.549	32.676
278	family	18	Bifidobacteriaceae	gout	rs857444	C	0.0553965	0.0120669	3.82492e-06	0.0062	0.0138	0.6521	29.9191
279	family	1	Christensenellaceae	gout	rs117186816	G	-0.206476	0.0436362	6.51964e-06	-0.0074	0.0321	0.8183	27.5993
280	family	2	Christensenellaceae	gout	rs12380890	A	-0.0503972	0.0111047	5.78132e-06	-0.0127	0.013	0.3281	50.7351
281	family	3	Christensenellaceae	gout	rs12657403	A	0.078108	0.0171887	5.59276e-06	-0.0257	0.0202	0.2028	46.4812
282	family	4	Christensenellaceae	gout	rs4076564	G	-0.188623	0.039209	8.06105e-06	0.0302	0.0344	0.38	26.2408
283	family	5	Christensenellaceae	gout	rs62573205	G	-0.0654804	0.0133503	1.48853e-06	-0.0042	0.0166	0.7986	54.9626
284	family	6	Christensenellaceae	gout	rs7211194	C	0.0492094	0.0110916	9.93998e-06	-0.002	0.0132	0.879	45.6988
285	family	7	Christensenellaceae	gout	rs72706624	G	0.0882626	0.0197575	6.3775e-06	-0.0125	0.0224	0.5783	43.668
286	family	8	Christensenellaceae	gout	rs7343112	T	0.0482701	0.010907	9.84209e-06	-0.017	0.0129	0.1868	46.178
287	family	9	Christensenellaceae	gout	rs77867022	G	-0.160443	0.0379589	8.81983e-06	0.0154	0.0334	0.6442	23.7311
288	family	10	Christensenellaceae	gout	rs870002	C	0.0488951	0.0109817	6.54323e-06	-0.0012	0.0132	0.928	46.4473
289	family	11	Christensenellaceae	gout	rs892686	A	0.0506107	0.0109651	4.12367e-06	-0.0073	0.0129	0.5711	48.0852
290	family	12	Christensenellaceae	gout	rs9608766	T	-0.0682134	0.01496	3.33084e-06	-0.0023	0.017	0.8935	50.0032
291	family	1	Clostridiaceae1	gout	rs10875374	C	-0.0536759	0.0119436	8.09821e-06	-0.0054	0.0129	0.6728	50.536
292	family	2	Clostridiaceae1	gout	rs12186080	G	0.0748236	0.016246	5.33957e-06	0.0084	0.0175	0.6336	47.9708
293	family	3	Clostridiaceae1	gout	rs12341505	G	0.0814503	0.0179338	4.54486e-06	0.0342	0.0188	0.06896	47.3424
294	family	4	Clostridiaceae1	gout	rs2795528	G	-0.180969	0.0390911	3.80626e-06	0.0024	0.0281	0.9322	35.5223
295	family	5	Clostridiaceae1	gout	rs2817172	C	0.0563367	0.012392	5.27026e-06	-0.0124	0.0139	0.3744	46.5816
296	family	6	Clostridiaceae1	gout	rs4723021	T	-0.106376	0.0241944	7.42147e-06	0.0519	0.0265	0.05025	48.4364
297	family	7	Clostridiaceae1	gout	rs550843	T	-0.0734787	0.0168383	7.09119e-06	0.03	0.0194	0.1236	48.9891
298	family	8	Clostridiaceae1	gout	rs56188186	A	0.0967774	0.0217471	8.24444e-06	0.0286	0.0238	0.2282	44.6419
299	family	9	Clostridiaceae1	gout	rs62397761	A	0.0615805	0.0136198	9.07706e-06	0.0029	0.0149	0.8477	47.1358
300	family	10	Clostridiaceae1	gout	rs7629156	T	-0.0608729	0.0136215	7.89905e-06	0.0151	0.015	0.3136	50.2424
301	family	11	Clostridiaceae1	gout	rs881532	A	-0.0533035	0.0119011	7.89662e-06	0.0008	0.0132	0.9535	50.3536
302	family	1	ClostridialesvadinBB60group	gout	rs10517600	T	0.0626993	0.0139364	6.82768e-06	0.0044	0.0129	0.7323	27.4969
303	family	2	ClostridialesvadinBB60group	gout	rs10904722	C	-0.0672314	0.0147123	5.04837e-06	-0.0087	0.0137	0.525	30.51
304	family	3	ClostridialesvadinBB60group	gout	rs118104867	C	0.214464	0.0455098	3.43598e-06	0.0324	0.0297	0.2755	17.3478
305	family	4	ClostridialesvadinBB60group	gout	rs13409132	A	-0.165419	0.0352154	4.37231e-06	0.0077	0.0283	0.7847	23.8428
306	family	5	ClostridialesvadinBB60group	gout	rs17121075	G	0.0769254	0.0172234	7.91417e-06	-0.0105	0.0164	0.5235	27.3071
307	family	6	ClostridialesvadinBB60group	gout	rs2191834	G	0.0746375	0.0159136	2.50195e-06	0.024	0.0147	0.1032	28.606
308	family	7	ClostridialesvadinBB60group	gout	rs28691777	C	0.137134	0.0266996	6.95697e-07	0.0028	0.0258	0.9151	30.6841
309	family	8	ClostridialesvadinBB60group	gout	rs34088226	A	-0.117807	0.026924	7.66216e-06	-0.0007	0.0265	0.9793	28.0775
310	family	9	ClostridialesvadinBB60group	gout	rs55682560	C	-0.131519	0.0261319	4.97034e-07	-0.005	0.0245	0.8369	31.6256
311	family	10	ClostridialesvadinBB60group	gout	rs6588624	G	-0.0662317	0.0138147	1.79287e-06	0.0182	0.0129	0.1591	32.0731
312	family	11	ClostridialesvadinBB60group	gout	rs66714985	A	0.116908	0.0252447	4.85334e-06	0.0338	0.024	0.1591	28.2643
313	family	12	ClostridialesvadinBB60group	gout	rs7226487	A	-0.0643682	0.0138701	3.58282e-06	-0.0065	0.0131	0.6184	30.9939
314	family	13	ClostridialesvadinBB60group	gout	rs7538034	T	-0.078598	0.0165982	2.36706e-06	0.0039	0.0159	0.8046	31.5285
315	family	14	ClostridialesvadinBB60group	gout	rs7725895	A	-0.116224	0.0240367	3.94356e-06	0.0332	0.0242	0.1701	32.3587
316	family	15	ClostridialesvadinBB60group	gout	rs9305614	G	-0.0665581	0.0139053	1.84789e-06	-0.0027	0.0131	0.8384	32.0188
317	family	16	ClostridialesvadinBB60group	gout	rs989682	A	0.070194	0.0155364	6.8471e-06	-0.0326	0.014	0.02017	27.0745
318	family	1	Coriobacteriaceae	gout	rs11073596	T	0.0510212	0.0114339	8.14449e-06	0.025	0.0143	0.08092	29.9955
319	family	2	Coriobacteriaceae	gout	rs11250875	T	0.06075	0.0130939	4.82844e-06	-0.0292	0.0159	0.06577	31.2929
320	family	3	Coriobacteriaceae	gout	rs11656361	A	0.0773006	0.017553	8.02017e-06	-0.03	0.0214	0.1603	28.8514
321	family	4	Coriobacteriaceae	gout	rs12974142	G	0.0789796	0.0177205	8.51232e-06	-0.0059	0.0212	0.7824	29.8598
322	family	5	Coriobacteriaceae	gout	rs13307134	C	0.0565686	0.0126265	7.79931e-06	0.0048	0.0156	0.758	30.1114
323	family	6	Coriobacteriaceae	gout	rs1397793	G	-0.0498855	0.0112446	9.77381e-06	0.0102	0.0142	0.4745	31.8949
324	family	7	Coriobacteriaceae	gout	rs1816223	A	-0.0586265	0.0129006	4.84114e-06	0.0121	0.016	0.4498	32.8424
325	family	8	Coriobacteriaceae	gout	rs240104	T	-0.0603429	0.0126849	1.51603e-06	-0.0068	0.0156	0.6621	34.3249
326	family	9	Coriobacteriaceae	gout	rs2442778	G	-0.116408	0.0258545	9.02703e-06	0.0025	0.029	0.9314	28.5094
327	family	10	Coriobacteriaceae	gout	rs3025411	A	0.0926543	0.0209468	8.26912e-06	-0.0344	0.0266	0.1953	28.0628
328	family	11	Coriobacteriaceae	gout	rs34739816	G	0.0965017	0.0207666	3.88358e-06	-0.0014	0.025	0.9569	30.3146
329	family	12	Coriobacteriaceae	gout	rs45480394	T	-0.0504262	0.0113307	9.71448e-06	-0.01	0.0143	0.4813	31.8978
330	family	13	Coriobacteriaceae	gout	rs4880783	G	0.056503	0.0125055	5.89507e-06	-0.0012	0.0153	0.937	30.5051
331	family	14	Coriobacteriaceae	gout	rs60426889	T	-0.0504218	0.0113799	8.68522e-06	0.0095	0.0138	0.4938	31.9959
332	family	15	Coriobacteriaceae	gout	rs67561917	A	-0.0714367	0.0154113	5.39129e-06	-0.0266	0.02	0.1828	33.1924
333	family	16	Coriobacteriaceae	gout	rs719099	A	0.0778402	0.0155815	5.43317e-07	0.0163	0.0196	0.4044	33.5952
334	family	17	Coriobacteriaceae	gout	rs7540303	C	0.0483227	0.0109062	9.62148e-06	0.0006	0.0131	0.9637	29.9356
335	family	18	Coriobacteriaceae	gout	rs7898585	T	0.0731501	0.0164186	5.24671e-06	-0.0331	0.0206	0.1085	30.0956
336	family	19	Coriobacteriaceae	gout	rs8010111	G	-0.103377	0.0229286	6.89624e-06	0.008	0.0258	0.7557	31.0248
337	family	1	Defluviitaleaceae	gout	rs112893842	T	0.110761	0.0232545	2.75032e-06	0.0574	0.0194	0.003034	33.964
338	family	2	Defluviitaleaceae	gout	rs1582238	T	0.0801923	0.0167061	1.692e-06	-0.0073	0.0139	0.5978	33.7659
339	family	3	Defluviitaleaceae	gout	rs17051335	C	-0.134314	0.0292201	4.58117e-06	0.0117	0.0246	0.6357	35.9848
340	family	4	Defluviitaleaceae	gout	rs1908593	T	0.070223	0.0156601	7.859e-06	0.0043	0.0131	0.7416	32.0845
341	family	5	Defluviitaleaceae	gout	rs4344384	G	0.0708803	0.0156121	5.86011e-06	-0.0074	0.0131	0.5741	32.4561
342	family	6	Defluviitaleaceae	gout	rs4677103	A	0.0977203	0.0197033	9.42189e-07	-0.0126	0.0172	0.4618	34.8185
343	family	7	Defluviitaleaceae	gout	rs540220	T	-0.123954	0.0289814	9.48137e-06	-0.022	0.0239	0.3567	33.0869
344	family	8	Defluviitaleaceae	gout	rs55658617	T	0.177314	0.0361845	1.40608e-06	-0.0279	0.0264	0.2898	31.2552
345	family	9	Defluviitaleaceae	gout	rs6952956	T	-0.107889	0.0241731	8.02235e-06	-0.0192	0.0199	0.336	34.8936
346	family	10	Defluviitaleaceae	gout	rs72731813	C	-0.149751	0.0293415	2.75777e-07	0.0348	0.0243	0.151	39.5687
347	family	11	Defluviitaleaceae	gout	rs9608282	T	0.139014	0.0299429	4.60831e-06	0.0077	0.0253	0.7601	32.1397
348	family	12	Defluviitaleaceae	gout	rs9725395	A	-0.138357	0.0295185	3.4137e-06	0.0014	0.024	0.9531	36.7265
349	family	1	Desulfovibrionaceae	gout	rs112381107	C	0.211435	0.0456962	2.81875e-06	-0.0023	0.0293	0.9388	26.0066
350	family	2	Desulfovibrionaceae	gout	rs11599763	T	-0.0555931	0.0117493	2.49704e-06	-0.0152	0.0132	0.2508	54.8839
351	family	3	Desulfovibrionaceae	gout	rs17791387	A	-0.0729251	0.0154381	2.09678e-06	-0.0092	0.017	0.5895	54.6196
352	family	4	Desulfovibrionaceae	gout	rs2692012	A	0.114231	0.0253568	1.5639e-06	-0.019	0.0273	0.4875	44.9217
353	family	5	Desulfovibrionaceae	gout	rs2838334	G	0.0571419	0.012423	3.82375e-06	-0.0033	0.0139	0.8141	49.4623
354	family	6	Desulfovibrionaceae	gout	rs3935584	C	-0.0525838	0.0115757	6.78137e-06	0.0128	0.0131	0.3295	52.6135
355	family	7	Desulfovibrionaceae	gout	rs4506934	C	-0.0943381	0.020138	3.16043e-06	0.0265	0.0217	0.2224	54.1337
356	family	8	Desulfovibrionaceae	gout	rs6058181	C	0.0834742	0.0166111	2.69912e-07	0.0206	0.0192	0.2813	53.7106
357	family	9	Desulfovibrionaceae	gout	rs62020470	A	-0.0574127	0.0129469	7.37851e-06	0.0241	0.0144	0.09503	51.3226
358	family	10	Desulfovibrionaceae	gout	rs72647048	T	-0.0770089	0.017089	9.60885e-06	0.0078	0.0196	0.6905	52.1827
359	family	11	Desulfovibrionaceae	gout	rs9928243	C	-0.0541732	0.0117819	4.48478e-06	-0.0042	0.0131	0.7471	53.2793
360	family	1	Enterobacteriaceae	gout	rs11026530	T	0.0822408	0.0186379	9.42684e-06	0.0132	0.0198	0.5065	70.3341
361	family	2	Enterobacteriaceae	gout	rs2374342	C	0.0582927	0.0126195	4.51618e-06	0.0011	0.0134	0.9334	73.7492
362	family	3	Enterobacteriaceae	gout	rs35673018	G	0.0899642	0.0202934	7.63109e-06	0.0586	0.0219	0.007434	70.2138
363	family	4	Enterobacteriaceae	gout	rs504442	T	0.084159	0.0189479	5.17092e-06	0.0266	0.0198	0.1794	71.032
364	family	5	Enterobacteriaceae	gout	rs62210023	A	0.0606754	0.0130125	3.13163e-06	-0.0113	0.0139	0.418	74.2374
365	family	6	Enterobacteriaceae	gout	rs78143293	A	-0.0848521	0.0170415	1.19564e-06	-0.0111	0.0183	0.5459	86.2817
366	family	7	Enterobacteriaceae	gout	rs79757635	C	0.0758597	0.0171286	9.31857e-06	-0.0098	0.0189	0.6021	70.4028
367	family	1	Erysipelotrichaceae	gout	rs1074800	A	0.0492438	0.010887	6.14583e-06	-0.0163	0.0137	0.2347	44.7746
368	family	2	Erysipelotrichaceae	gout	rs10781552	C	-0.0552212	0.0116074	2.33114e-06	-0.0239	0.0143	0.0942	50.4802
369	family	3	Erysipelotrichaceae	gout	rs17530232	A	0.10305	0.0224648	2.79123e-06	0.0175	0.0268	0.5138	43.8132
370	family	4	Erysipelotrichaceae	gout	rs1884466	C	-0.0475363	0.0106939	9.52701e-06	0.0039	0.0135	0.7735	47.5957
371	family	5	Erysipelotrichaceae	gout	rs2300774	G	0.0524152	0.0106784	8.95466e-07	-0.0023	0.0132	0.8584	49.0409
372	family	6	Erysipelotrichaceae	gout	rs290833	T	-0.0497374	0.0111376	8.029e-06	-0.0089	0.0138	0.5204	47.2886
373	family	7	Erysipelotrichaceae	gout	rs35161940	T	-0.0806041	0.0167641	1.8451e-06	0.0291	0.0206	0.1567	51.6219
374	family	8	Erysipelotrichaceae	gout	rs4078432	C	-0.0608929	0.0133764	4.23104e-06	-0.017	0.0168	0.311	48.2346
375	family	9	Erysipelotrichaceae	gout	rs56970041	T	0.0724144	0.0164471	5.40344e-06	0.0322	0.0206	0.1182	44.1667
376	family	10	Erysipelotrichaceae	gout	rs62504403	C	0.0681159	0.0127883	1.12265e-07	-0.0346	0.0155	0.02592	51.129
377	family	11	Erysipelotrichaceae	gout	rs7234058	T	-0.0945759	0.0194091	9.12341e-07	0.017	0.0223	0.4444	50.441
378	family	12	Erysipelotrichaceae	gout	rs7826267	T	-0.0839071	0.0199131	9.28449e-06	-0.015	0.026	0.563	44.2934
379	family	13	Erysipelotrichaceae	gout	rs8003149	C	0.0538798	0.0116888	4.08475e-06	0.0146	0.0143	0.3056	46.1589
380	family	1	FamilyXI	gout	rs10759623	C	-0.162115	0.032151	5.78312e-07	-0.0165	0.0167	0.3229	38.3228
381	family	2	FamilyXI	gout	rs11547158	A	-0.177599	0.0372795	2.70219e-06	-0.0116	0.0188	0.5397	35.9373
382	family	3	FamilyXI	gout	rs17379710	T	-0.116383	0.0252125	3.97107e-06	0.0002	0.013	0.9895	34.8645
383	family	4	FamilyXI	gout	rs2155352	A	-0.150538	0.0302319	6.63432e-07	-0.0095	0.0159	0.5517	37.7768
384	family	5	FamilyXI	gout	rs2156611	T	-0.112486	0.0251099	9.42661e-06	0.0089	0.0129	0.4883	33.7612
385	family	6	FamilyXI	gout	rs3733511	A	0.128253	0.0274718	3.38554e-06	0.0026	0.0141	0.8508	29.8887
386	family	7	FamilyXI	gout	rs488164	T	0.117998	0.025516	4.79785e-06	0.0263	0.0132	0.0466	29.5972
387	family	8	FamilyXI	gout	rs697771	A	-0.117677	0.0251491	3.19372e-06	0.0046	0.013	0.7217	35.353
388	family	1	FamilyXIII	gout	rs10404377	C	-0.0503183	0.011165	6.99027e-06	0.0099	0.0138	0.4734	49.5275
389	family	2	FamilyXIII	gout	rs118170811	A	0.151619	0.0317112	1.80357e-06	-0.0406	0.0301	0.1776	37.1368
390	family	3	FamilyXIII	gout	rs12904405	A	-0.0851896	0.0192688	7.67412e-06	-0.0507	0.0228	0.02603	49.0935
391	family	4	FamilyXIII	gout	rs13142827	T	-0.0632508	0.0137033	2.69451e-06	0.004	0.0154	0.7946	50.7649
392	family	5	FamilyXIII	gout	rs1887048	G	0.0579979	0.0129602	9.65391e-06	-0.0155	0.0155	0.3169	46.4875
393	family	6	FamilyXIII	gout	rs3098182	G	0.0508511	0.011014	4.04024e-06	0.0068	0.0133	0.6083	47.9258
394	family	7	FamilyXIII	gout	rs4293737	A	-0.112091	0.0271305	8.38485e-06	-0.0174	0.0245	0.4791	27.3248
395	family	8	FamilyXIII	gout	rs482905	G	0.0596528	0.012717	3.72345e-06	-0.0105	0.0148	0.4791	48.6717
396	family	9	FamilyXIII	gout	rs6501525	A	0.0561559	0.0115587	1.23726e-06	0.0056	0.0139	0.6866	49.6016
397	family	10	FamilyXIII	gout	rs66753613	G	0.0651136	0.0144251	8.08288e-06	0.0123	0.0167	0.4612	46.2189
398	family	11	FamilyXIII	gout	rs6797051	C	-0.0805984	0.0171364	4.89281e-06	0.0111	0.0198	0.5751	52.4766
399	family	12	FamilyXIII	gout	rs7514702	T	-0.0663236	0.0141626	3.91642e-06	0.0326	0.0166	0.04938	52.2423
400	family	1	Lachnospiraceae	gout	rs10402491	C	0.0661701	0.014851	7.58351e-06	0.0028	0.0195	0.8853	34.2708
401	family	2	Lachnospiraceae	gout	rs11139361	T	0.0494463	0.0110503	4.26262e-06	-0.0011	0.0134	0.9318	34.4111
402	family	3	Lachnospiraceae	gout	rs112040820	A	0.0549584	0.0117086	2.41836e-06	0.0063	0.0145	0.6622	35.1867
403	family	4	Lachnospiraceae	gout	rs11841382	G	-0.0718128	0.017462	9.57773e-06	-0.002	0.0235	0.9313	33.7088
404	family	5	Lachnospiraceae	gout	rs11979110	T	-0.0500924	0.0105069	1.81843e-06	-0.0025	0.0128	0.8426	39.254
405	family	6	Lachnospiraceae	gout	rs1205443	A	0.0501415	0.0112157	7.28844e-06	-0.0174	0.014	0.2136	33.8386
406	family	7	Lachnospiraceae	gout	rs12760724	A	-0.0484566	0.0107934	7.26734e-06	-0.001	0.0135	0.9401	36.8944
407	family	8	Lachnospiraceae	gout	rs13005175	A	0.0993483	0.0218395	8.37071e-06	0.0231	0.0261	0.3766	33.5085
408	family	9	Lachnospiraceae	gout	rs146660815	T	-0.215114	0.0476778	6.53238e-06	-0.0578	0.033	0.07992	18.0936
409	family	10	Lachnospiraceae	gout	rs2159863	A	-0.0585831	0.0128742	3.69557e-06	-0.3448	0.0163	7.93e-99	37.4111
410	family	11	Lachnospiraceae	gout	rs2910921	T	0.160302	0.035832	8.41974e-06	0.0119	0.0306	0.6983	20.0379
411	family	12	Lachnospiraceae	gout	rs3127230	C	-0.0503537	0.0112201	6.20325e-06	0.0078	0.0137	0.5687	36.8806
412	family	13	Lachnospiraceae	gout	rs35524804	T	-0.0607481	0.0125216	2.44999e-06	0.0148	0.0157	0.3432	39.4577
413	family	14	Lachnospiraceae	gout	rs7359994	T	-0.0503142	0.0112482	5.35899e-06	0.0077	0.0135	0.5676	36.7558
414	family	15	Lachnospiraceae	gout	rs79086868	T	0.0776723	0.0164472	3.01422e-06	0.0169	0.0205	0.4091	35.4039
415	family	16	Lachnospiraceae	gout	rs959845	C	-0.0493666	0.0107801	5.1695e-06	-0.0033	0.0138	0.8098	37.1745
416	family	17	Lachnospiraceae	gout	rs9929145	G	-0.125721	0.0245233	2.83594e-07	-0.0123	0.0272	0.6518	39.4549
417	family	1	Lactobacillaceae	gout	rs11674854	C	-0.0830224	0.0175267	2.59545e-06	0.0044	0.0135	0.7438	34.1806
418	family	2	Lactobacillaceae	gout	rs1530559	G	0.0772453	0.0176921	9.65254e-06	0.018	0.0136	0.1833	28.2158
419	family	3	Lactobacillaceae	gout	rs16861661	G	-0.193287	0.0379293	2.70131e-07	0.047	0.0254	0.06446	33.1682
420	family	4	Lactobacillaceae	gout	rs6092148	G	-0.0772136	0.0170576	6.65966e-06	-0.0245	0.0132	0.06351	33.1693
421	family	5	Lactobacillaceae	gout	rs62314653	C	0.177082	0.0392269	6.5919e-06	0.0199	0.029	0.4926	27.3817
422	family	6	Lactobacillaceae	gout	rs7399658	G	-0.10457	0.0220312	4.4209e-06	-0.0222	0.0165	0.1798	34.1488
423	family	7	Lactobacillaceae	gout	rs74599091	A	0.191613	0.0425039	7.69522e-06	0.0324	0.0305	0.2882	24.6329
424	family	8	Lactobacillaceae	gout	rs768253	T	-0.0792344	0.0170604	3.60763e-06	-0.013	0.0131	0.3225	34.2017
425	family	9	Lactobacillaceae	gout	rs77478751	A	-0.219178	0.0473566	5.95946e-06	0.0284	0.0288	0.3253	25.0991
426	family	10	Lactobacillaceae	gout	rs820999	T	-0.0758291	0.0170151	8.88562e-06	0.0318	0.013	0.01464	32.7515
427	family	11	Lactobacillaceae	gout	rs921925	A	0.0999419	0.0201687	5.77195e-07	0.0082	0.0159	0.6059	32.5246
428	family	12	Lactobacillaceae	gout	rs9345899	A	-0.124042	0.0278946	9.4459e-06	0.0261	0.0204	0.1993	31.65
429	family	1	Methanobacteriaceae	gout	rs10202904	T	-0.121754	0.0235357	3.0143e-07	0.0001	0.013	0.9947	30.808
430	family	2	Methanobacteriaceae	gout	rs10424197	G	-0.111274	0.0247517	9.27887e-06	0.0035	0.0136	0.7958	26.5341
431	family	3	Methanobacteriaceae	gout	rs4257531	G	0.164498	0.0364959	7.44344e-06	-0.0447	0.0201	0.02595	21.0583
432	family	4	Methanobacteriaceae	gout	rs4753222	A	0.111056	0.0250524	7.44842e-06	0.0046	0.0135	0.7334	22.5968
433	family	5	Methanobacteriaceae	gout	rs56131665	G	0.178661	0.039298	6.17992e-06	-0.0314	0.0222	0.1574	22.6915
434	family	6	Methanobacteriaceae	gout	rs6508769	T	0.153519	0.0344519	8.22529e-06	0.0311	0.0182	0.08773	21.4022
435	family	7	Methanobacteriaceae	gout	rs6776814	T	-0.199566	0.0411825	1.63062e-06	0.03	0.0221	0.1751	27.573
436	family	8	Methanobacteriaceae	gout	rs73068003	G	-0.15814	0.0351803	8.44583e-06	-0.0002	0.0194	0.9901	26.5107
437	family	9	Methanobacteriaceae	gout	rs73457410	A	0.21534	0.0436695	1.40855e-06	-0.0134	0.0242	0.5786	24.1494
438	family	10	Methanobacteriaceae	gout	rs75208022	C	-0.227245	0.048763	5.92103e-06	0.0033	0.0244	0.8937	25.7685
439	family	11	Methanobacteriaceae	gout	rs894996	C	0.216999	0.0449076	1.87557e-06	-0.0017	0.0239	0.9419	24.0222
440	family	1	Oxalobacteraceae	gout	rs111966731	T	0.204031	0.0445746	4.56318e-06	0.0327	0.0266	0.2198	20.0498
441	family	2	Oxalobacteraceae	gout	rs11246212	T	0.13607	0.0291797	4.50836e-06	-0.0335	0.0193	0.08215	22.1987
442	family	3	Oxalobacteraceae	gout	rs12002250	A	0.196145	0.044523	5.53202e-06	0.0254	0.0277	0.3597	20.1477
443	family	4	Oxalobacteraceae	gout	rs1569853	T	-0.140043	0.0281704	7.45179e-07	0.0168	0.0182	0.3551	26.7212
444	family	5	Oxalobacteraceae	gout	rs17138946	G	-0.189444	0.0430248	8.09008e-06	0.0198	0.0268	0.459	23.0032
445	family	6	Oxalobacteraceae	gout	rs36057338	G	0.181604	0.0398742	6.25787e-06	-0.01	0.0251	0.6913	20.8065
446	family	7	Oxalobacteraceae	gout	rs4428215	G	0.12561	0.0230053	4.87931e-08	0.0122	0.0152	0.4214	25.7659
447	family	8	Oxalobacteraceae	gout	rs561239	A	0.105525	0.0236769	7.1938e-06	0.0068	0.0156	0.6626	20.9687
448	family	9	Oxalobacteraceae	gout	rs6000536	C	-0.118383	0.0241355	7.38718e-07	-0.0113	0.0166	0.4947	26.7611
449	family	10	Oxalobacteraceae	gout	rs62435498	C	0.181521	0.0400608	7.45831e-06	-0.0126	0.0271	0.6415	20.807
450	family	11	Oxalobacteraceae	gout	rs736744	C	0.105642	0.0200648	1.49416e-07	0.0132	0.0134	0.3244	24.9231
451	family	12	Oxalobacteraceae	gout	rs7993559	C	0.0921059	0.0201114	5.03729e-06	0.0004	0.0136	0.9783	21.5048
452	family	13	Oxalobacteraceae	gout	rs80330081	A	-0.18756	0.0423688	6.63998e-06	0.0431	0.0257	0.09437	22.8933
453	family	14	Oxalobacteraceae	gout	rs934049	G	0.109751	0.0238636	4.21147e-06	0.0106	0.0159	0.5054	21.5
454	family	1	Pasteurellaceae	gout	rs10965428	C	-0.119902	0.0258219	4.29151e-06	-0.0526	0.0232	0.02361	28.5968
455	family	2	Pasteurellaceae	gout	rs111582866	G	-0.113957	0.0256403	7.06627e-06	0.0034	0.022	0.8759	26.9364
456	family	3	Pasteurellaceae	gout	rs12050685	A	-0.0670948	0.015239	9.18513e-06	0.0132	0.0132	0.3174	27.8294
457	family	4	Pasteurellaceae	gout	rs16970009	A	0.187381	0.0429572	7.31531e-06	0.0043	0.0293	0.8835	17.4146
458	family	5	Pasteurellaceae	gout	rs35510	A	0.122729	0.0264958	4.01576e-06	0.021	0.0228	0.3568	25.5395
459	family	6	Pasteurellaceae	gout	rs4822728	T	0.0685479	0.0149032	4.71847e-06	-0.023	0.0133	0.08338	26.4933
460	family	7	Pasteurellaceae	gout	rs6972479	A	-0.0781862	0.0175366	7.74817e-06	0.0145	0.0155	0.3506	27.0249
461	family	8	Pasteurellaceae	gout	rs7115142	G	-0.0678157	0.0149659	5.96869e-06	-0.0114	0.0131	0.3839	28.6717
462	family	9	Pasteurellaceae	gout	rs72756943	G	0.13988	0.0303029	3.35218e-06	-0.0066	0.0254	0.794	24.4253
463	family	10	Pasteurellaceae	gout	rs73139353	A	-0.222573	0.0484634	8.71314e-06	0.0292	0.0313	0.3503	19.4472
464	family	11	Pasteurellaceae	gout	rs76022354	C	0.24289	0.0500406	1.82858e-06	0.0203	0.0306	0.508	16.8376
465	family	12	Pasteurellaceae	gout	rs78909003	T	-0.241159	0.0498372	2.04893e-06	0.0255	0.0298	0.3922	19.5512
466	family	13	Pasteurellaceae	gout	rs8125536	T	-0.066438	0.0150666	9.93246e-06	0.0496	0.0135	0.0002469	27.8128
467	family	14	Pasteurellaceae	gout	rs9382510	C	-0.0881865	0.0169965	2.476e-07	0.0164	0.0154	0.2883	33.0338
468	family	15	Pasteurellaceae	gout	rs9895850	T	-0.176406	0.041017	9.08251e-06	0.0195	0.0296	0.5099	19.55
469	family	16	Pasteurellaceae	gout	rs9938097	T	-0.0710386	0.0158024	8.22604e-06	0.015	0.0141	0.2884	28.4261
470	family	1	Peptococcaceae	gout	rs117452796	A	-0.257982	0.0549569	3.15296e-06	0.0298	0.0297	0.3147	28.3998
471	family	2	Peptococcaceae	gout	rs11787651	A	0.128888	0.0288764	8.28975e-06	0.0421	0.0266	0.1128	42.382
472	family	3	Peptococcaceae	gout	rs12144792	C	0.064399	0.0141246	5.82242e-06	0.0293	0.0132	0.02569	45.0393
473	family	4	Peptococcaceae	gout	rs12634826	T	-0.0739885	0.0150931	1.01109e-06	-0.0011	0.0144	0.9407	52.2361
474	family	5	Peptococcaceae	gout	rs12992764	T	0.0684213	0.0141137	1.46158e-06	-0.0235	0.0137	0.08517	47.0973
475	family	6	Peptococcaceae	gout	rs150600492	A	0.135774	0.0289757	2.31305e-06	0.0202	0.0254	0.4256	44.0065
476	family	7	Peptococcaceae	gout	rs35703006	G	0.0812655	0.0164355	4.94775e-07	-0.0437	0.0163	0.007416	48.6389
477	family	8	Peptococcaceae	gout	rs4990837	A	0.0910387	0.0185869	1.74194e-06	-0.0303	0.0182	0.09481	48.2122
478	family	9	Peptococcaceae	gout	rs75430375	C	-0.147941	0.0317498	3.40849e-06	-0.0309	0.0263	0.2395	44.6993
479	family	10	Peptococcaceae	gout	rs75898026	A	-0.0821779	0.0173541	2.0221e-06	0.0173	0.0168	0.3033	50.5307
480	family	1	Peptostreptococcaceae	gout	rs117020988	C	0.182411	0.0372126	1.02794e-06	0.0418	0.0288	0.146	25.3096
481	family	2	Peptostreptococcaceae	gout	rs12377846	C	-0.252	0.0511627	7.26254e-07	-0.0069	0.0323	0.8299	21.5262
482	family	3	Peptostreptococcaceae	gout	rs12986312	T	0.0571818	0.0125947	5.76718e-06	0.0128	0.0144	0.3748	36.8182
483	family	4	Peptostreptococcaceae	gout	rs1467258	G	0.072584	0.0162321	7.89804e-06	-0.0124	0.0189	0.5113	35.8249
484	family	5	Peptostreptococcaceae	gout	rs1520207	C	0.0525658	0.0112476	3.16548e-06	0.0067	0.013	0.6077	37.9641
485	family	6	Peptostreptococcaceae	gout	rs4692811	C	0.0642075	0.0126913	4.21123e-07	0.0187	0.0145	0.1975	40.968
486	family	7	Peptostreptococcaceae	gout	rs4698733	C	0.0545435	0.0121492	6.31543e-06	-0.0098	0.014	0.4844	36.5283
487	family	8	Peptostreptococcaceae	gout	rs483392	A	-0.0546273	0.0112252	1.12165e-06	0.0039	0.0132	0.7674	42.6033
488	family	9	Peptostreptococcaceae	gout	rs59865771	C	-0.0573764	0.0127192	7.69029e-06	0.0099	0.0153	0.5171	39.3816
489	family	10	Peptostreptococcaceae	gout	rs59987323	C	-0.0537078	0.011443	2.70082e-06	0.0014	0.0147	0.9252	40.4613
490	family	11	Peptostreptococcaceae	gout	rs61841503	G	0.0919658	0.0161331	9.8012e-09	-0.0404	0.0174	0.02069	44.8022
491	family	12	Peptostreptococcaceae	gout	rs6721459	A	0.0509823	0.0111975	5.07756e-06	-0.0171	0.0128	0.1836	37.0277
492	family	13	Peptostreptococcaceae	gout	rs76982728	T	0.124203	0.0266923	3.24058e-06	-0.0055	0.029	0.8505	31.2929
493	family	14	Peptostreptococcaceae	gout	rs77540684	T	0.106725	0.0245638	8.13712e-06	-0.0072	0.0277	0.7941	32.3323
494	family	15	Peptostreptococcaceae	gout	rs9573937	A	-0.0693637	0.0142907	1.70589e-06	0.0044	0.0162	0.7839	42.507
495	family	1	Porphyromonadaceae	gout	rs10762312	G	-0.052368	0.0118814	8.70354e-06	-0.0059	0.015	0.6937	50.873
496	family	2	Porphyromonadaceae	gout	rs10858364	G	0.055316	0.012085	4.31063e-06	0.0274	0.0161	0.08813	49.4083
497	family	3	Porphyromonadaceae	gout	rs12486680	A	0.0984639	0.0218573	4.29086e-06	0.0223	0.0283	0.43	47.3504
498	family	4	Porphyromonadaceae	gout	rs17065783	A	-0.059133	0.0122235	1.79351e-06	-0.0152	0.015	0.313	56.0039
499	family	5	Porphyromonadaceae	gout	rs1980561	A	-0.0485289	0.0109284	8.94542e-06	-0.0014	0.0133	0.9146	51.2666
500	family	6	Porphyromonadaceae	gout	rs2675411	A	0.0570036	0.0121277	3.44741e-06	0.0203	0.0152	0.1799	50.6869
501	family	7	Porphyromonadaceae	gout	rs35233670	T	-0.0473576	0.010602	7.90987e-06	-0.0254	0.013	0.04991	51.5734
502	family	8	Porphyromonadaceae	gout	rs35961441	A	0.0915257	0.0207306	8.37393e-06	0.0294	0.0238	0.2163	45.3952
503	family	9	Porphyromonadaceae	gout	rs60884758	C	-0.0705762	0.013939	2.65875e-07	0.0069	0.0172	0.6881	58.6876
504	family	10	Porphyromonadaceae	gout	rs6953849	A	0.0718149	0.0150724	2.4448e-06	-0.0121	0.0184	0.5127	51.3546
505	family	11	Porphyromonadaceae	gout	rs7330827	T	-0.103842	0.0237355	8.04891e-06	-0.002	0.0258	0.9391	44.2815
506	family	12	Porphyromonadaceae	gout	rs864093	A	-0.0527939	0.0117499	9.598e-06	-0.0093	0.0143	0.5126	51.8902
507	family	1	Prevotellaceae	gout	rs12057990	C	0.0589878	0.0132268	8.9748e-06	-0.0039	0.015	0.792	32.6864
508	family	2	Prevotellaceae	gout	rs12118202	T	-0.0751986	0.0147265	5.54234e-07	-0.0041	0.0159	0.7946	40.4655
509	family	3	Prevotellaceae	gout	rs13069367	A	-0.0539768	0.0119687	7.39489e-06	0.0181	0.0138	0.1898	35.5673
510	family	4	Prevotellaceae	gout	rs148376875	T	0.084515	0.0179163	2.08029e-06	0.0177	0.0199	0.3719	33.7885
511	family	5	Prevotellaceae	gout	rs2206482	T	-0.0569105	0.0117486	1.30377e-06	-0.0185	0.0132	0.1611	38.2349
512	family	6	Prevotellaceae	gout	rs2278540	G	0.0554249	0.0123265	8.43592e-06	-0.01	0.0141	0.4784	32.9217
513	family	7	Prevotellaceae	gout	rs34660375	A	-0.0805894	0.0178291	7.40327e-06	0.0128	0.021	0.5413	34.9817
514	family	8	Prevotellaceae	gout	rs3758087	T	0.0564199	0.0124655	8.60581e-06	-0.0288	0.0137	0.03502	33.1582
515	family	9	Prevotellaceae	gout	rs3860225	A	0.083936	0.0167936	5.49682e-07	0.0155	0.0186	0.404	36.4638
516	family	10	Prevotellaceae	gout	rs4493272	T	-0.0604992	0.0118027	3.02312e-07	0.0058	0.0131	0.6592	40.6235
517	family	11	Prevotellaceae	gout	rs4685827	T	-0.0679529	0.0145407	2.77192e-06	0.0122	0.0162	0.4526	36.9106
518	family	12	Prevotellaceae	gout	rs7252711	A	-0.0740876	0.0161926	5.56586e-06	0.053	0.0186	0.004354	35.7244
519	family	13	Prevotellaceae	gout	rs7975087	C	-0.0601448	0.0135454	7.59459e-06	0.0313	0.015	0.03683	35.0126
520	family	14	Prevotellaceae	gout	rs912860	G	-0.229046	0.0483124	9.2992e-07	0.0359	0.0399	0.3683	18.7306
521	family	15	Prevotellaceae	gout	rs9586501	G	0.0592681	0.0127329	2.58988e-06	0.0027	0.014	0.8457	34.0583
522	family	16	Prevotellaceae	gout	rs9958960	G	-0.0914807	0.0173611	1.06324e-07	-0.0062	0.0183	0.7347	40.6988
523	family	1	Rhodospirillaceae	gout	rs1035406	G	-0.11354	0.0250863	5.84451e-06	-0.0023	0.0207	0.9118	31.148
524	family	2	Rhodospirillaceae	gout	rs11591293	G	0.0743184	0.0158724	2.67148e-06	0.009	0.0133	0.4989	29.1844
525	family	3	Rhodospirillaceae	gout	rs1549633	A	0.0999312	0.0218634	4.70392e-06	-0.0067	0.0187	0.7196	27.6444
526	family	4	Rhodospirillaceae	gout	rs1923415	A	-0.0999238	0.0227326	9.63701e-06	0.0102	0.0193	0.597	30.2429
527	family	5	Rhodospirillaceae	gout	rs3754624	C	0.0971389	0.0200064	1.7148e-06	0.0027	0.0166	0.8708	30.1936
528	family	6	Rhodospirillaceae	gout	rs4278423	T	0.107529	0.0235725	3.12021e-06	0.0373	0.0195	0.05527	28.4754
529	family	7	Rhodospirillaceae	gout	rs55876211	C	-0.0911851	0.0196395	2.86679e-06	0.0264	0.0167	0.1137	32.0092
530	family	8	Rhodospirillaceae	gout	rs61933850	G	0.164808	0.0360647	7.22582e-06	-0.0055	0.0278	0.8443	25.3955
531	family	9	Rhodospirillaceae	gout	rs6679026	T	0.111984	0.0251088	9.94679e-06	0.0036	0.0214	0.866	27.8673
532	family	10	Rhodospirillaceae	gout	rs7001029	C	0.117366	0.0261324	5.3475e-06	0.0138	0.0223	0.5377	27.2511
533	family	11	Rhodospirillaceae	gout	rs72714493	A	0.0816858	0.0180791	7.34924e-06	-0.005	0.0152	0.7437	28.212
534	family	12	Rhodospirillaceae	gout	rs74354280	C	-0.0911896	0.0204907	6.67295e-06	-0.0107	0.0173	0.5361	30.6355
535	family	13	Rhodospirillaceae	gout	rs76784716	A	0.136049	0.0285767	1.48988e-06	0.0433	0.0253	0.08648	29.6428
536	family	14	Rhodospirillaceae	gout	rs9813022	A	-0.0842444	0.0163583	2.53124e-07	0.0205	0.0139	0.1405	35.6874
537	family	1	Rikenellaceae	gout	rs10217435	C	-0.0883756	0.0197506	6.5076e-06	-0.0165	0.0248	0.5061	29.2325
538	family	2	Rikenellaceae	gout	rs10832801	A	-0.0534763	0.0122666	7.50417e-06	0.0125	0.0149	0.4006	28.0798
539	family	3	Rikenellaceae	gout	rs1939881	G	-0.105589	0.0206213	5.64373e-07	-0.0391	0.0269	0.1458	33.377
540	family	4	Rikenellaceae	gout	rs2447496	G	-0.0549203	0.0121904	6.0861e-06	0.0012	0.0153	0.9383	29.0483
541	family	5	Rikenellaceae	gout	rs2833282	G	0.0711137	0.0156966	4.31106e-06	0.0154	0.0196	0.433	27.6601
542	family	6	Rikenellaceae	gout	rs35909684	A	-0.0850181	0.0191539	7.09826e-06	0.0357	0.0235	0.1285	28.8999
543	family	7	Rikenellaceae	gout	rs36021379	A	-0.0656005	0.0144903	7.1952e-06	-0.011	0.0175	0.5301	29.1948
544	family	8	Rikenellaceae	gout	rs4264350	T	-0.0526393	0.0108555	1.34832e-06	-0.0078	0.0133	0.5586	31.7528
545	family	9	Rikenellaceae	gout	rs59663348	G	0.0570915	0.0125048	6.12244e-06	-0.011	0.0159	0.4892	27.8647
546	family	10	Rikenellaceae	gout	rs62532512	C	-0.0504257	0.0107399	2.76426e-06	0.028	0.0133	0.03554	30.7151
547	family	11	Rikenellaceae	gout	rs6744030	C	0.0696747	0.0157103	9.31514e-06	0.0234	0.0195	0.231	27.0051
548	family	12	Rikenellaceae	gout	rs67705352	T	-0.0549688	0.0110534	6.57556e-07	0.0021	0.0134	0.8743	32.5996
549	family	13	Rikenellaceae	gout	rs6837275	A	0.0570355	0.011887	1.447e-06	-0.0183	0.0147	0.2152	28.8142
550	family	14	Rikenellaceae	gout	rs7242694	C	-0.0618674	0.0134882	5.80709e-06	-0.0057	0.0168	0.7338	29.5914
551	family	15	Rikenellaceae	gout	rs74474130	T	0.137747	0.0295688	3.61378e-06	-0.0287	0.0293	0.326	22.2277
552	family	16	Rikenellaceae	gout	rs77885767	C	-0.156209	0.0336482	2.84694e-06	-0.01	0.0295	0.7351	21.3002
553	family	17	Rikenellaceae	gout	rs7832304	T	-0.0724262	0.016063	8.70919e-06	0.012	0.0193	0.5351	28.8364
554	family	18	Rikenellaceae	gout	rs8130320	A	-0.048924	0.0106843	4.72745e-06	0.0227	0.013	0.07941	29.9377
555	family	19	Rikenellaceae	gout	rs9389714	C	-0.0636841	0.0143416	8.79066e-06	0.0254	0.0176	0.1499	29.004
556	family	20	Rikenellaceae	gout	rs9578457	G	-0.141478	0.0315848	3.99449e-06	0.0208	0.0295	0.4812	21.5635
557	family	21	Rikenellaceae	gout	rs9603208	G	0.0821173	0.0159596	1.91801e-07	0	0.0203	0.999	31.2584
558	family	1	Ruminococcaceae	gout	rs10093275	C	0.0534595	0.011677	5.35228e-06	-0.0014	0.0142	0.9198	59.8302
559	family	2	Ruminococcaceae	gout	rs10166469	T	-0.053336	0.0120209	8.5216e-06	-0.0074	0.0151	0.6221	61.9453
560	family	3	Ruminococcaceae	gout	rs1158100	A	-0.0490539	0.0109865	8.60858e-06	0.0202	0.0137	0.141	62.3796
561	family	4	Ruminococcaceae	gout	rs1612733	T	0.108708	0.0238006	4.22436e-06	0.0125	0.0281	0.6569	53.8115
562	family	5	Ruminococcaceae	gout	rs17376049	T	0.0848534	0.0172114	7.29619e-07	0.01	0.0204	0.6245	64.2462
563	family	6	Ruminococcaceae	gout	rs2113833	T	0.169146	0.0355009	1.14466e-06	0.0334	0.0303	0.2708	28.2461
564	family	7	Ruminococcaceae	gout	rs3009418	C	0.0927607	0.0210123	8.69024e-06	-0.0015	0.0247	0.95	54.5329
565	family	8	Ruminococcaceae	gout	rs55793120	T	0.13822	0.0266152	1.44338e-07	-0.0134	0.0293	0.648	55.0429
566	family	9	Ruminococcaceae	gout	rs56199908	T	-0.199327	0.0410444	1.66414e-06	-0.0022	0.0279	0.9366	38.604
567	family	10	Ruminococcaceae	gout	rs76724913	T	0.0901053	0.0203104	9.60494e-06	-0.0218	0.026	0.4007	56.6835
568	family	1	Streptococcaceae	gout	rs10028567	C	-0.0934027	0.0190343	3.72497e-06	0.0124	0.0226	0.5815	38.4807
569	family	2	Streptococcaceae	gout	rs11110281	T	-0.130554	0.0225943	1.40137e-08	-0.0082	0.0268	0.7585	43.9297
570	family	3	Streptococcaceae	gout	rs11925530	C	0.103004	0.0226643	7.17961e-06	0.0026	0.0253	0.9184	31.9274
571	family	4	Streptococcaceae	gout	rs16950051	A	0.107008	0.0236973	5.33808e-06	0.0097	0.0272	0.7215	30.6526
572	family	5	Streptococcaceae	gout	rs2370083	G	-0.0842751	0.0184509	4.25666e-06	0.0205	0.0214	0.3392	35.6962
573	family	6	Streptococcaceae	gout	rs28718126	A	0.109069	0.0246868	9.41035e-06	0.0269	0.0259	0.2997	29.0239
574	family	7	Streptococcaceae	gout	rs2952251	A	-0.0639298	0.0126525	3.72237e-07	-0.0111	0.0149	0.4587	39.7375
575	family	8	Streptococcaceae	gout	rs35344081	G	0.0609349	0.0129703	2.63845e-06	0.0116	0.0154	0.4522	34.2761
576	family	9	Streptococcaceae	gout	rs4968759	A	-0.0544035	0.0111271	8.91881e-07	0.0236	0.0129	0.06736	38.4202
577	family	10	Streptococcaceae	gout	rs57646748	G	-0.088021	0.019876	7.88359e-06	-0.0018	0.0252	0.9426	34.2116
578	family	11	Streptococcaceae	gout	rs6806351	T	-0.0619209	0.0135744	6.93793e-06	0.0336	0.0155	0.0304	35.3141
579	family	12	Streptococcaceae	gout	rs72739637	A	0.0927983	0.0192021	1.82163e-06	-0.0034	0.0211	0.8702	33.5088
580	family	13	Streptococcaceae	gout	rs77558518	A	-0.104239	0.022806	3.72194e-06	0.035	0.0265	0.1871	34.2711
581	family	14	Streptococcaceae	gout	rs77968078	G	-0.0993013	0.0224788	7.9334e-06	-0.0068	0.0272	0.8023	33.4612
582	family	15	Streptococcaceae	gout	rs7916711	A	0.0959639	0.021545	6.32732e-06	-0.0011	0.0266	0.9679	31.4144
583	family	16	Streptococcaceae	gout	rs957755	T	-0.0642449	0.0142702	7.4151e-06	-0.0008	0.0167	0.9608	35.282
584	family	17	Streptococcaceae	gout	rs9903102	C	-0.0693015	0.0154096	4.91806e-06	0.0145	0.0182	0.4276	35.2396
585	family	1	Veillonellaceae	gout	rs111810795	C	-0.0867108	0.0180573	1.72927e-06	0.0211	0.021	0.3151	31.0824
586	family	2	Veillonellaceae	gout	rs114889439	A	-0.253809	0.0539169	6.19028e-06	-0.041	0.0332	0.2158	14.4219
587	family	3	Veillonellaceae	gout	rs11700976	C	0.0503337	0.0113763	9.25376e-06	-0.0151	0.0132	0.253	26.9286
588	family	4	Veillonellaceae	gout	rs12186441	G	0.208096	0.0453999	4.52857e-06	-0.0465	0.0313	0.1371	15.4447
589	family	5	Veillonellaceae	gout	rs12668619	A	0.055301	0.0117654	2.57364e-06	0.0156	0.0137	0.2538	28.541
590	family	6	Veillonellaceae	gout	rs12741784	C	-0.0621452	0.0119266	1.28494e-07	-0.0022	0.0134	0.8689	34.1019
591	family	7	Veillonellaceae	gout	rs1442060	G	-0.0514024	0.0112125	4.50675e-06	-0.0017	0.013	0.8931	29.9655
592	family	8	Veillonellaceae	gout	rs1693340	T	0.0818934	0.018245	9.25271e-06	-0.0103	0.0205	0.6131	26.48
593	family	9	Veillonellaceae	gout	rs2175069	A	-0.0526752	0.0114886	4.63558e-06	0.0265	0.0132	0.04498	29.9694
594	family	10	Veillonellaceae	gout	rs2561116	T	-0.083617	0.0187159	7.88518e-06	0.0073	0.0219	0.7376	29.1776
595	family	11	Veillonellaceae	gout	rs2585520	G	-0.0904972	0.0200428	5.26922e-06	-0.0097	0.0223	0.6641	29.0698
596	family	12	Veillonellaceae	gout	rs4263802	G	0.050942	0.0114921	7.45003e-06	0.0061	0.0131	0.6388	26.9819
597	family	13	Veillonellaceae	gout	rs4461038	A	-0.0554965	0.0119467	3.73474e-06	0.0115	0.0134	0.392	30.3745
598	family	14	Veillonellaceae	gout	rs4736971	A	-0.0519618	0.0115653	7.73178e-06	-0.0042	0.0133	0.7498	29.3431
599	family	15	Veillonellaceae	gout	rs4797169	T	0.0587799	0.0128297	4.49346e-06	0.0169	0.0151	0.2609	27.8506
600	family	16	Veillonellaceae	gout	rs61264131	A	0.202367	0.0464388	6.74544e-06	0.0097	0.0318	0.76	11.029
601	family	17	Veillonellaceae	gout	rs6692542	A	0.0534397	0.0118254	8.67975e-06	-0.0043	0.0136	0.7497	27.4871
602	family	18	Veillonellaceae	gout	rs6909981	C	-0.0638697	0.0141765	5.47618e-06	0.011	0.0158	0.4845	29.4314
603	family	19	Veillonellaceae	gout	rs79535861	A	0.100666	0.0207016	1.57687e-06	0.0078	0.023	0.7328	28.5966
604	family	20	Veillonellaceae	gout	rs9345168	C	0.0509102	0.0113253	8.48887e-06	0.0191	0.0128	0.1372	27.3478
605	family	1	Verrucomicrobiaceae	gout	rs117107102	A	0.204683	0.0431573	2.91821e-06	-0.0241	0.0332	0.4667	25.885
606	family	2	Verrucomicrobiaceae	gout	rs11729256	T	0.0749798	0.0150177	6.7309e-07	0.0047	0.0151	0.7533	43.1484
607	family	3	Verrucomicrobiaceae	gout	rs12908520	G	0.0619104	0.0130946	2.15138e-06	0.0066	0.0134	0.6194	40.9715
608	family	4	Verrucomicrobiaceae	gout	rs2602429	C	0.0745516	0.0156195	2.69939e-06	-0.0174	0.0162	0.2808	41.0258
609	family	5	Verrucomicrobiaceae	gout	rs3995795	C	0.064218	0.0140994	5.02531e-06	0.0051	0.0144	0.7205	39.2351
610	family	6	Verrucomicrobiaceae	gout	rs4242783	G	0.0687992	0.0147694	2.75444e-06	-0.0224	0.015	0.1357	40.0857
611	family	7	Verrucomicrobiaceae	gout	rs4936098	A	0.0648691	0.0135928	1.12929e-06	0.0061	0.0136	0.6565	41.3287
612	family	8	Verrucomicrobiaceae	gout	rs61779207	G	-0.0758811	0.0167762	6.63029e-06	0.0055	0.0169	0.7452	42.2032
613	family	9	Verrucomicrobiaceae	gout	rs6668273	A	0.0649748	0.0142223	5.07632e-06	-0.0002	0.0143	0.9892	39.6548
614	family	10	Verrucomicrobiaceae	gout	rs74542928	T	0.112124	0.0236422	1.64613e-06	0.0279	0.0218	0.2009	39.8998
615	family	11	Verrucomicrobiaceae	gout	rs9349825	A	-0.0704354	0.0147128	2.51287e-06	0.02	0.015	0.1803	45.2616
616	family	12	Verrucomicrobiaceae	gout	rs941682	G	-0.0631526	0.0143767	9.58114e-06	0.0088	0.0143	0.5377	41.3102
617	family	1	Victivallaceae	gout	rs11671100	A	-0.160034	0.0349472	4.08042e-06	-0.0012	0.0187	0.948	21.7847
618	family	2	Victivallaceae	gout	rs11764871	G	0.127099	0.025656	7.49289e-07	0.0014	0.0146	0.9226	21.8018
619	family	3	Victivallaceae	gout	rs253710	T	0.123711	0.0256972	2.10654e-06	0.0363	0.0143	0.01121	21.2651
620	family	4	Victivallaceae	gout	rs2944282	T	-0.124197	0.0257026	1.56601e-06	0.0085	0.0144	0.5553	23.7871
621	family	5	Victivallaceae	gout	rs34962571	A	-0.186945	0.0418412	6.24824e-06	-0.0239	0.0228	0.2938	20.9363
622	family	6	Victivallaceae	gout	rs4396289	C	-0.152918	0.0288525	1.53782e-07	0.0064	0.017	0.7058	27.4659
623	family	7	Victivallaceae	gout	rs61702987	T	0.145501	0.0300007	3.07921e-06	0.0021	0.017	0.8999	21.3759
624	family	8	Victivallaceae	gout	rs62570196	C	-0.246101	0.0483077	2.69852e-07	-0.0004	0.0252	0.9872	23.5772
625	family	9	Victivallaceae	gout	rs6545794	A	-0.197786	0.0410495	5.97005e-07	0.0032	0.0242	0.8936	24.8179
626	family	10	Victivallaceae	gout	rs67832247	C	-0.123489	0.0266695	3.23801e-06	0.0242	0.0155	0.1179	22.7294
627	family	11	Victivallaceae	gout	rs7077363	G	0.148942	0.0318366	2.83376e-06	-0.0015	0.0179	0.9344	20.7021
628	family	12	Victivallaceae	gout	rs7314815	G	0.101088	0.0225594	6.40086e-06	-0.029	0.0129	0.02434	19.9004
629	family	13	Victivallaceae	gout	rs7627405	C	-0.134158	0.0301427	8.1942e-06	0.0109	0.0174	0.5295	21.7923
630	genus	1	Clostridiuminnocuumgroup	gout	rs10074000	T	-0.102648	0.0227508	6.99943e-06	0.0101	0.0136	0.4562	30.5843
631	genus	2	Clostridiuminnocuumgroup	gout	rs10506058	A	0.0997048	0.0221926	8.92443e-06	0.0159	0.0133	0.2344	26.8437
632	genus	3	Clostridiuminnocuumgroup	gout	rs1942371	G	-0.157938	0.034187	4.06337e-06	-0.0012	0.0206	0.9531	31.0792
633	genus	4	Clostridiuminnocuumgroup	gout	rs40656	C	0.142664	0.0311021	8.6152e-06	0.0254	0.0182	0.1623	26.9481
634	genus	5	Clostridiuminnocuumgroup	gout	rs4869133	G	-0.180591	0.0409505	7.24455e-06	-0.0036	0.0243	0.8832	28.7395
635	genus	6	Clostridiuminnocuumgroup	gout	rs61267978	T	0.14708	0.0320875	5.58513e-06	-0.0011	0.0191	0.955	27.3506
636	genus	7	Clostridiuminnocuumgroup	gout	rs6577484	G	0.160425	0.0360857	8.40602e-06	-0.0206	0.0207	0.3173	25.5096
637	genus	8	Clostridiuminnocuumgroup	gout	rs6890185	T	0.113424	0.0233137	1.12244e-06	-0.0001	0.0139	0.995	28.8891
638	genus	9	Clostridiuminnocuumgroup	gout	rs77845139	A	-0.114993	0.0257186	8.40622e-06	-0.0085	0.0152	0.5763	30.2922
639	genus	10	Clostridiuminnocuumgroup	gout	rs9831905	T	-0.10595	0.0234439	6.41376e-06	0.0174	0.0141	0.2162	31.0565
640	genus	1	Eubacteriumbrachygroup	gout	rs112617308	T	-0.170873	0.0362844	2.38033e-06	0.0115	0.0213	0.59	31.8318
641	genus	2	Eubacteriumbrachygroup	gout	rs12151423	A	0.101329	0.0227324	9.2705e-06	0.0022	0.0133	0.8677	25.5573
642	genus	3	Eubacteriumbrachygroup	gout	rs13139592	T	-0.145997	0.0327192	7.96753e-06	-0.0323	0.0183	0.07797	29.4907
643	genus	4	Eubacteriumbrachygroup	gout	rs1384962	A	0.120888	0.0266264	6.99292e-06	-0.0477	0.0154	0.001986	26.5266
644	genus	5	Eubacteriumbrachygroup	gout	rs2913110	C	0.105143	0.022942	4.55806e-06	-0.0051	0.0131	0.6966	26.7562
645	genus	6	Eubacteriumbrachygroup	gout	rs4862235	G	0.104806	0.0225751	3.73143e-06	-0.0291	0.0133	0.02892	27.0711
646	genus	7	Eubacteriumbrachygroup	gout	rs62348779	T	-0.201481	0.043286	3.78122e-06	-0.0129	0.0254	0.6109	30.7879
647	genus	8	Eubacteriumbrachygroup	gout	rs6591893	G	0.108225	0.0240319	7.34344e-06	0.0002	0.0142	0.9873	26.3222
648	genus	9	Eubacteriumbrachygroup	gout	rs720439	A	-0.111927	0.0251252	7.02827e-06	0.003	0.0147	0.8375	30.0082
649	genus	10	Eubacteriumbrachygroup	gout	rs73199919	T	-0.236717	0.0531335	8.15524e-06	0.0247	0.0282	0.3808	26.2389
650	genus	1	Eubacteriumcoprostanoligenesgroup	gout	rs10444197	A	-0.0505823	0.0113455	5.98464e-06	0.0045	0.0136	0.7423	43.342
651	genus	2	Eubacteriumcoprostanoligenesgroup	gout	rs11052069	T	0.0477832	0.0107833	9.37949e-06	-0.0143	0.0132	0.2807	40.2701
652	genus	3	Eubacteriumcoprostanoligenesgroup	gout	rs11720857	C	0.0630776	0.0144485	9.26255e-06	0.0012	0.0172	0.9437	39.1953
653	genus	4	Eubacteriumcoprostanoligenesgroup	gout	rs11808093	T	0.0790287	0.0173724	2.97493e-06	0.0054	0.0219	0.8068	40.4042
654	genus	5	Eubacteriumcoprostanoligenesgroup	gout	rs12906958	C	-0.0533159	0.0115935	4.34803e-06	-0.0056	0.0139	0.6861	44.7517
655	genus	6	Eubacteriumcoprostanoligenesgroup	gout	rs17159861	C	0.0962228	0.0168388	1.03787e-08	0.0028	0.0199	0.8885	51.3899
656	genus	7	Eubacteriumcoprostanoligenesgroup	gout	rs2644213	G	0.0538845	0.0121245	9.85638e-06	0.0003	0.0148	0.985	40.3847
657	genus	8	Eubacteriumcoprostanoligenesgroup	gout	rs4076415	T	0.0515152	0.0110294	1.98974e-06	0.0003	0.0135	0.9808	41.8289
658	genus	9	Eubacteriumcoprostanoligenesgroup	gout	rs62024432	C	-0.0769698	0.0172101	7.50207e-06	0.0145	0.0209	0.4872	43.35
659	genus	10	Eubacteriumcoprostanoligenesgroup	gout	rs6762473	C	0.0521584	0.0112353	4.26113e-06	0.0145	0.0135	0.2822	42.1134
660	genus	11	Eubacteriumcoprostanoligenesgroup	gout	rs73109678	G	-0.0796956	0.0172275	3.66339e-06	0.0142	0.0203	0.4845	45.0245
661	genus	12	Eubacteriumcoprostanoligenesgroup	gout	rs76898927	G	0.123055	0.0266375	4.78979e-06	0.0241	0.0308	0.4335	34.8485
662	genus	13	Eubacteriumcoprostanoligenesgroup	gout	rs79895140	T	-0.0641017	0.0141153	8.61816e-06	-0.0282	0.0174	0.1043	42.6168
663	genus	14	Eubacteriumcoprostanoligenesgroup	gout	rs9648214	T	-0.0828719	0.016431	2.5203e-07	-0.0415	0.0192	0.03061	49.2329
664	genus	1	Eubacteriumeligensgroup	gout	rs12719051	A	0.0916626	0.0208183	7.11766e-06	0.0299	0.022	0.1752	68.3033
665	genus	2	Eubacteriumeligensgroup	gout	rs182318	G	-0.0824941	0.0195615	8.39837e-06	-0.0399	0.0234	0.0877	75.6924
666	genus	3	Eubacteriumeligensgroup	gout	rs2200429	A	-0.0888825	0.0198479	5.29721e-06	-0.042	0.0238	0.07725	80.4954
667	genus	4	Eubacteriumeligensgroup	gout	rs265534	T	-0.0563756	0.0120127	2.26758e-06	0.0381	0.013	0.003409	84.536
668	genus	5	Eubacteriumeligensgroup	gout	rs4583233	A	0.0670205	0.0128122	2.83852e-07	-0.0029	0.014	0.836	85.4177
669	genus	6	Eubacteriumeligensgroup	gout	rs56080211	C	0.123093	0.0282743	9.1429e-06	-0.0029	0.0278	0.9179	61.5298
670	genus	7	Eubacteriumeligensgroup	gout	rs6923695	T	0.103268	0.0229525	4.87406e-06	0.0195	0.0244	0.4239	69.9933
671	genus	1	Eubacteriumfissicatenagroup	gout	rs10147907	T	0.172263	0.039601	8.27246e-06	0.0091	0.0231	0.6944	27.692
672	genus	2	Eubacteriumfissicatenagroup	gout	rs11818408	G	0.10585	0.0237114	8.20015e-06	0.0108	0.0133	0.4157	27.3658
673	genus	3	Eubacteriumfissicatenagroup	gout	rs11876297	T	0.131469	0.0281712	2.66556e-06	-0.0161	0.0157	0.3059	27.6425
674	genus	4	Eubacteriumfissicatenagroup	gout	rs151257695	A	0.20951	0.0454847	3.09681e-06	-0.0232	0.0261	0.3749	28.1469
675	genus	5	Eubacteriumfissicatenagroup	gout	rs1768152	T	0.139489	0.0316186	8.70054e-06	-0.0019	0.0184	0.9165	27.071
676	genus	6	Eubacteriumfissicatenagroup	gout	rs2733072	G	0.109644	0.0228306	1.49089e-06	0.0044	0.0132	0.7383	30.3182
677	genus	7	Eubacteriumfissicatenagroup	gout	rs3771393	C	0.130842	0.0266671	7.37909e-07	0.0082	0.0147	0.5776	30.7331
678	genus	8	Eubacteriumfissicatenagroup	gout	rs6934739	A	0.111463	0.0252788	9.75326e-06	0.0195	0.0142	0.1694	28.0316
679	genus	9	Eubacteriumfissicatenagroup	gout	rs7104872	G	0.138612	0.0291906	2.7315e-06	-0.0085	0.017	0.6168	29.9903
680	genus	1	Eubacteriumhalliigroup	gout	rs10501370	C	-0.115589	0.0252489	5.41918e-06	-0.0062	0.0302	0.8378	34.8832
681	genus	2	Eubacteriumhalliigroup	gout	rs10798999	C	0.0601661	0.0126752	2.60558e-06	-0.0153	0.0156	0.3276	36.7106
682	genus	3	Eubacteriumhalliigroup	gout	rs10808115	A	-0.0504747	0.0109922	4.42448e-06	-0.0027	0.0131	0.8364	38.1941
683	genus	4	Eubacteriumhalliigroup	gout	rs117748144	T	-0.126582	0.028712	7.86002e-06	0.0366	0.0278	0.1884	29.859
684	genus	5	Eubacteriumhalliigroup	gout	rs13116360	T	0.154124	0.0297185	2.94487e-07	0.0349	0.0282	0.2159	31.1647
685	genus	6	Eubacteriumhalliigroup	gout	rs138531890	A	0.153138	0.0349456	5.4306e-06	0.023	0.0299	0.4403	22.7744
686	genus	7	Eubacteriumhalliigroup	gout	rs17074066	T	-0.0813986	0.0189272	9.34905e-06	-0.0328	0.0229	0.152	34.89
687	genus	8	Eubacteriumhalliigroup	gout	rs17474256	G	0.0810805	0.0184573	9.45445e-06	0.0136	0.0218	0.5321	33.9659
688	genus	9	Eubacteriumhalliigroup	gout	rs281379	A	-0.0499523	0.0112153	9.32796e-06	-0.0008	0.013	0.9494	36.5347
689	genus	10	Eubacteriumhalliigroup	gout	rs28584818	A	0.126115	0.0268627	4.43235e-06	0.0326	0.0274	0.2332	29.4591
690	genus	11	Eubacteriumhalliigroup	gout	rs60254196	A	-0.0522832	0.0111865	2.69672e-06	-0.0073	0.0134	0.5847	38.5237
691	genus	12	Eubacteriumhalliigroup	gout	rs630939	C	-0.0508914	0.0114352	9.15759e-06	0.0001	0.0135	0.9962	36.6231
692	genus	13	Eubacteriumhalliigroup	gout	rs6550770	T	-0.198087	0.0443545	4.823e-06	0.0043	0.0299	0.8861	19.3846
693	genus	14	Eubacteriumhalliigroup	gout	rs74018587	C	0.208943	0.043822	3.70257e-06	0.0044	0.0344	0.8995	14.8772
694	genus	15	Eubacteriumhalliigroup	gout	rs78056098	G	-0.0507411	0.0113758	8.28818e-06	0.0098	0.0134	0.4637	37.068
695	genus	16	Eubacteriumhalliigroup	gout	rs949971	T	-0.0540164	0.0116101	3.29002e-06	-0.0142	0.0134	0.2878	38.7158
696	genus	1	Eubacteriumnodatumgroup	gout	rs10263623	C	0.193496	0.0439023	8.90706e-06	-0.012	0.0213	0.5739	20.3383
697	genus	2	Eubacteriumnodatumgroup	gout	rs10458299	T	-0.187753	0.041969	8.36714e-06	-0.0089	0.0232	0.7026	24.9137
698	genus	3	Eubacteriumnodatumgroup	gout	rs11006576	A	-0.110167	0.024593	7.98664e-06	-0.0072	0.013	0.5788	25.0353
699	genus	4	Eubacteriumnodatumgroup	gout	rs113893692	C	-0.185107	0.0403573	5.75702e-06	-0.0403	0.0208	0.05234	25.305
700	genus	5	Eubacteriumnodatumgroup	gout	rs34297067	A	-0.186907	0.0341475	6.59784e-08	0.0022	0.0183	0.9043	30.9244
701	genus	6	Eubacteriumnodatumgroup	gout	rs61841040	G	0.160621	0.0341609	3.56141e-06	0.0315	0.0176	0.07344	22.3823
702	genus	7	Eubacteriumnodatumgroup	gout	rs6818880	A	-0.110081	0.0245964	7.8254e-06	0.0413	0.0132	0.001823	24.9963
703	genus	8	Eubacteriumnodatumgroup	gout	rs77910827	C	0.201788	0.0413568	9.05381e-07	0.0048	0.0215	0.8244	23.0497
704	genus	9	Eubacteriumnodatumgroup	gout	rs7827125	C	0.1223	0.0271331	7.17355e-06	-0.0027	0.0148	0.855	21.5371
705	genus	10	Eubacteriumnodatumgroup	gout	rs7880204	T	-0.125454	0.0275303	6.83884e-06	0.0123	0.0147	0.4027	25.4926
706	genus	11	Eubacteriumnodatumgroup	gout	rs9425984	T	-0.130234	0.0292347	7.20681e-06	-0.0168	0.0155	0.2802	24.8838
707	genus	1	Eubacteriumoxidoreducensgroup	gout	rs12129908	C	0.0893273	0.0198333	5.79516e-06	-0.0342	0.0133	0.009922	61.8281
708	genus	2	Eubacteriumoxidoreducensgroup	gout	rs12423772	G	0.14098	0.0295029	2.62925e-06	0.0018	0.0219	0.9348	64.9553
709	genus	3	Eubacteriumoxidoreducensgroup	gout	rs2973294	G	0.0923559	0.0195439	2.38836e-06	0.0008	0.0129	0.9529	64.6575
710	genus	4	Eubacteriumoxidoreducensgroup	gout	rs34561138	G	0.216145	0.045992	2.51163e-06	0.0025	0.0264	0.9257	56.1903
711	genus	5	Eubacteriumoxidoreducensgroup	gout	rs440215	C	0.0932766	0.0195294	1.65407e-06	0.0093	0.0135	0.4926	65.2931
712	genus	1	Eubacteriumrectalegroup	gout	rs10248854	C	-0.0527827	0.0113464	4.20676e-06	0.0227	0.0134	0.0904	57.5953
713	genus	2	Eubacteriumrectalegroup	gout	rs10797540	A	0.0503179	0.0108389	3.53384e-06	0.0005	0.0131	0.9719	53.5641
714	genus	3	Eubacteriumrectalegroup	gout	rs117175461	T	-0.11098	0.0244281	3.08821e-06	-0.0455	0.0285	0.1096	50.5084
715	genus	4	Eubacteriumrectalegroup	gout	rs143694765	T	0.0870025	0.019779	9.75369e-06	0.0024	0.023	0.9175	47.355
716	genus	5	Eubacteriumrectalegroup	gout	rs17132308	C	-0.0633965	0.0140072	6.5314e-06	0.0028	0.0164	0.8634	55.9907
717	genus	6	Eubacteriumrectalegroup	gout	rs2884897	A	-0.129364	0.0289021	6.44426e-06	0.0457	0.0298	0.1251	44.0461
718	genus	7	Eubacteriumrectalegroup	gout	rs314726	T	0.0528824	0.0109486	1.37967e-06	0.0061	0.0133	0.649	55.0007
719	genus	8	Eubacteriumrectalegroup	gout	rs35398954	A	-0.0901402	0.0174602	5.39945e-07	0.0106	0.0206	0.6061	62.8362
720	genus	9	Eubacteriumrectalegroup	gout	rs58498416	C	-0.0517316	0.0118196	9.6842e-06	-0.0287	0.0142	0.04319	54.0857
721	genus	10	Eubacteriumrectalegroup	gout	rs59427698	A	-0.0576035	0.0130853	5.36906e-06	-0.0044	0.0157	0.779	53.2761
722	genus	11	Eubacteriumrectalegroup	gout	rs62547233	A	0.0536319	0.0120201	9.8982e-06	-0.0067	0.0146	0.6473	51.5527
723	genus	1	Eubacteriumruminantiumgroup	gout	rs10131724	A	-0.199832	0.0414577	2.38663e-06	0.0724	0.0276	0.008772	20.2388
724	genus	2	Eubacteriumruminantiumgroup	gout	rs10923018	G	0.0726438	0.0160924	6.79541e-06	-0.0264	0.0129	0.04047	20.8552
725	genus	3	Eubacteriumruminantiumgroup	gout	rs11637981	G	-0.073258	0.0160888	5.43671e-06	0.0026	0.0132	0.844	23.2881
726	genus	4	Eubacteriumruminantiumgroup	gout	rs13025464	T	-0.0737077	0.0163786	6.96842e-06	-0.0104	0.0132	0.429	23.0326
727	genus	5	Eubacteriumruminantiumgroup	gout	rs139749	C	-0.0845439	0.0171791	8.58845e-07	-0.0065	0.0139	0.6422	24.6242
728	genus	6	Eubacteriumruminantiumgroup	gout	rs16891896	G	-0.174787	0.0390573	2.3812e-06	-0.0469	0.0295	0.1114	18.1435
729	genus	7	Eubacteriumruminantiumgroup	gout	rs17519472	C	0.107804	0.0233984	4.70356e-06	0.022	0.0186	0.2376	21.2185
730	genus	8	Eubacteriumruminantiumgroup	gout	rs209813	G	-0.103488	0.0236391	9.23146e-06	0.0109	0.019	0.5654	21.7097
731	genus	9	Eubacteriumruminantiumgroup	gout	rs2116427	A	0.0911461	0.0182353	4.67364e-07	0.0103	0.015	0.4924	22.9519
732	genus	10	Eubacteriumruminantiumgroup	gout	rs2229917	A	0.153538	0.0323922	2.15894e-06	0.0188	0.0264	0.4776	20.7777
733	genus	11	Eubacteriumruminantiumgroup	gout	rs2418654	C	-0.0748879	0.0165852	6.17247e-06	0.0123	0.0136	0.3662	22.4978
734	genus	12	Eubacteriumruminantiumgroup	gout	rs2817174	C	-0.0734306	0.0163687	7.8696e-06	-0.0218	0.0135	0.1072	22.9167
735	genus	13	Eubacteriumruminantiumgroup	gout	rs57340348	T	-0.0979429	0.0212166	4.93278e-06	0.0336	0.017	0.04723	23.0252
736	genus	14	Eubacteriumruminantiumgroup	gout	rs606117	A	0.0833243	0.018056	4.81639e-06	-0.0102	0.014	0.4646	20.5863
737	genus	15	Eubacteriumruminantiumgroup	gout	rs6676699	G	-0.0888124	0.0196447	6.37979e-06	-0.0025	0.016	0.8779	23.1003
738	genus	16	Eubacteriumruminantiumgroup	gout	rs7000472	A	-0.0762282	0.016523	4.06848e-06	0.0117	0.0132	0.374	23.6407
739	genus	17	Eubacteriumruminantiumgroup	gout	rs72836424	C	-0.139825	0.030069	2.62125e-06	-0.0235	0.0234	0.3157	23.2019
740	genus	18	Eubacteriumruminantiumgroup	gout	rs73139629	A	-0.115098	0.0247909	5.36199e-06	-0.0037	0.0205	0.8546	23.1632
741	genus	1	Eubacteriumventriosumgroup	gout	rs11617697	A	-0.143349	0.0286241	7.21757e-07	0.0595	0.0303	0.04964	35.0398
742	genus	2	Eubacteriumventriosumgroup	gout	rs12964517	G	0.0587198	0.0123453	2.07499e-06	0.0093	0.0138	0.4996	35.2818
743	genus	3	Eubacteriumventriosumgroup	gout	rs13082419	C	-0.0715522	0.016137	9.55987e-06	-0.0134	0.0179	0.4563	34.5383
744	genus	4	Eubacteriumventriosumgroup	gout	rs16884680	G	-0.0906428	0.0191909	1.73969e-06	-0.0052	0.0217	0.8105	37.8274
745	genus	5	Eubacteriumventriosumgroup	gout	rs35179274	C	-0.0627263	0.013786	5.75792e-06	-0.0171	0.0153	0.2641	36.3907
746	genus	6	Eubacteriumventriosumgroup	gout	rs3809430	T	-0.0548171	0.0118426	3.55317e-06	-0.0001	0.0132	0.9922	37.0429
747	genus	7	Eubacteriumventriosumgroup	gout	rs57199565	T	0.0783394	0.0160257	7.97037e-07	0.0174	0.0197	0.3753	35.7506
748	genus	8	Eubacteriumventriosumgroup	gout	rs6036147	G	-0.0554001	0.0115051	1.56821e-06	0.0258	0.0143	0.07124	38.5008
749	genus	9	Eubacteriumventriosumgroup	gout	rs66746423	C	0.0751501	0.0164978	6.11142e-06	0.007	0.0179	0.6949	33.0183
750	genus	10	Eubacteriumventriosumgroup	gout	rs6704822	A	0.0739179	0.0166705	6.6223e-06	-0.0028	0.0189	0.8813	32.9827
751	genus	11	Eubacteriumventriosumgroup	gout	rs72783037	C	0.0658926	0.0143747	6.54762e-06	-0.0104	0.0165	0.5303	34.0498
752	genus	12	Eubacteriumventriosumgroup	gout	rs73615400	T	-0.0956303	0.0193428	9.53613e-07	-0.0009	0.0234	0.9692	39.4812
753	genus	13	Eubacteriumventriosumgroup	gout	rs73849225	T	0.0975711	0.0224388	5.20909e-06	0.0422	0.0251	0.09223	31.5714
754	genus	14	Eubacteriumventriosumgroup	gout	rs78250280	G	0.0749762	0.0164404	3.35791e-06	-0.0058	0.0189	0.7598	33.3579
755	genus	15	Eubacteriumventriosumgroup	gout	rs876734	C	-0.0618696	0.0132532	2.88908e-06	0.0099	0.0153	0.5186	36.9247
756	genus	1	Eubacteriumventriosumgroup	gout	rs9316536	T	-0.0817111	0.0183121	7.83519e-06	-0.0056	0.0214	0.7947	35.6667
757	genus	2	Eubacteriumxylanophilumgroup	gout	rs10140184	A	0.0576795	0.012599	4.95862e-06	-0.0164	0.0142	0.2473	45.3458
758	genus	3	Eubacteriumxylanophilumgroup	gout	rs10917203	A	0.0612633	0.0130917	3.15155e-06	-0.0019	0.0139	0.894	46.3061
759	genus	4	Eubacteriumxylanophilumgroup	gout	rs112176119	C	-0.113455	0.0245762	3.32766e-06	0.0258	0.0252	0.3055	48.2035
760	genus	5	Eubacteriumxylanophilumgroup	gout	rs13239072	G	0.0687427	0.0142728	1.81783e-06	-0.0069	0.0149	0.6437	48.3192
761	genus	6	Eubacteriumxylanophilumgroup	gout	rs17830032	G	-0.160597	0.0310515	2.38893e-07	-0.0297	0.0305	0.329	48.1977
762	genus	7	Eubacteriumxylanophilumgroup	gout	rs1999224	G	-0.0949051	0.0203503	3.75492e-06	0.068	0.0212	0.00136	50.8023
763	genus	8	Eubacteriumxylanophilumgroup	gout	rs2012708	A	0.0573202	0.0126905	6.5254e-06	0.009	0.0137	0.5122	45.4395
764	genus	9	Eubacteriumxylanophilumgroup	gout	rs2213117	T	0.0877797	0.0189012	4.21329e-06	-0.0186	0.0212	0.379	45.8742
765	genus	10	Eubacteriumxylanophilumgroup	gout	rs3124075	T	0.0550522	0.0123591	8.03501e-06	0.0111	0.0132	0.4003	44.8432
766	genus	11	Eubacteriumxylanophilumgroup	gout	rs75091271	C	-0.0920792	0.0200042	5.24991e-06	-0.0059	0.0207	0.7747	50.0219
767	genus	1	Eubacteriumxylanophilumgroup	gout	rs75586835	A	-0.114498	0.0263455	9.38708e-06	0.0824	0.027	0.002243	45.9019
768	genus	2	Ruminococcusgauvreauiigroup	gout	rs10931481	G	0.0610096	0.0130484	3.38211e-06	-0.0252	0.0138	0.06791	43.1788
769	genus	3	Ruminococcusgauvreauiigroup	gout	rs12079579	A	0.0955324	0.0213436	5.03725e-06	-0.0132	0.0227	0.5601	40.7674
770	genus	4	Ruminococcusgauvreauiigroup	gout	rs1391597	C	0.0590284	0.0124874	1.85964e-06	0.0089	0.0132	0.5013	43.6327
771	genus	5	Ruminococcusgauvreauiigroup	gout	rs17326496	T	0.0712586	0.0157073	7.33518e-06	0.0128	0.016	0.4242	41.0501
772	genus	6	Ruminococcusgauvreauiigroup	gout	rs2047242	A	-0.067603	0.0133738	2.46372e-07	0.0089	0.0142	0.5334	50.7391
773	genus	7	Ruminococcusgauvreauiigroup	gout	rs2105937	A	0.0580215	0.0127806	5.10352e-06	0.0123	0.0137	0.3712	41.9483
774	genus	8	Ruminococcusgauvreauiigroup	gout	rs2166943	A	0.0566974	0.0123497	5.27717e-06	-0.0128	0.0132	0.3332	42.4225
775	genus	9	Ruminococcusgauvreauiigroup	gout	rs289410	G	-0.0654926	0.0139101	2.27464e-06	-0.0108	0.0148	0.4658	47.1491
776	genus	10	Ruminococcusgauvreauiigroup	gout	rs431418	A	-0.094737	0.0210157	5.53667e-06	0.0096	0.0221	0.6633	44.9226
777	genus	11	Ruminococcusgauvreauiigroup	gout	rs71386687	T	0.121037	0.02386	2.90761e-07	-0.0363	0.0262	0.1664	42.7806
778	genus	12	Ruminococcusgauvreauiigroup	gout	rs73802842	C	0.0736808	0.0169665	7.48026e-06	0.0107	0.0181	0.5533	40.229
779	genus	1	Ruminococcusgauvreauiigroup	gout	rs9870933	A	0.0621643	0.0126072	8.4912e-07	0.0181	0.0133	0.1718	45.4273
780	genus	2	Ruminococcusgnavusgroup	gout	rs11597105	A	0.114673	0.0250653	6.94868e-06	0.0273	0.0188	0.1477	28.4849
781	genus	3	Ruminococcusgnavusgroup	gout	rs11864644	T	-0.139804	0.0318253	5.0088e-06	0.0434	0.0235	0.06428	30.4197
782	genus	4	Ruminococcusgnavusgroup	gout	rs12136548	C	0.0901946	0.0196476	3.09631e-06	0.0217	0.014	0.1219	28.7516
783	genus	5	Ruminococcusgnavusgroup	gout	rs12989336	G	-0.0846861	0.0187936	7.11808e-06	-0.018	0.0136	0.1863	31.6231
784	genus	6	Ruminococcusgnavusgroup	gout	rs13163520	G	-0.127377	0.0233883	5.61015e-08	-0.0031	0.0173	0.8566	38.4007
785	genus	7	Ruminococcusgnavusgroup	gout	rs2909242	C	-0.0909965	0.018351	7.40957e-07	-0.0249	0.0135	0.06628	34.9728
786	genus	8	Ruminococcusgnavusgroup	gout	rs3124783	A	-0.11599	0.0249099	2.6652e-06	0.0135	0.0186	0.4679	32.7319
787	genus	9	Ruminococcusgnavusgroup	gout	rs4388134	C	-0.0904997	0.0203544	9.11637e-06	-0.0049	0.0152	0.7482	31.1773
788	genus	10	Ruminococcusgnavusgroup	gout	rs62167033	T	0.185289	0.0396295	3.49529e-06	0.0202	0.0261	0.4388	26.1463
789	genus	11	Ruminococcusgnavusgroup	gout	rs78399089	T	0.144445	0.0326618	6.62998e-06	-0.029	0.0239	0.2256	26.6878
790	genus	12	Ruminococcusgnavusgroup	gout	rs934940	A	-0.105045	0.0229588	2.73705e-06	-0.023	0.0174	0.1851	31.9128
791	genus	1	Ruminococcusgnavusgroup	gout	rs9872758	T	0.0849233	0.0176643	1.66029e-06	-0.0007	0.0131	0.9556	30.0122
792	genus	2	Ruminococcustorquesgroup	gout	rs10904297	A	-0.167804	0.0389812	2.68713e-06	0.0814	0.0339	0.01624	19.8448
793	genus	3	Ruminococcustorquesgroup	gout	rs10967781	C	0.0507994	0.0113322	8.36865e-06	0.0023	0.0138	0.8652	44.3913
794	genus	4	Ruminococcustorquesgroup	gout	rs12434631	A	0.074697	0.0153401	2.77247e-06	-0.0103	0.0187	0.5821	47.4516
795	genus	5	Ruminococcustorquesgroup	gout	rs1475330	T	0.0523492	0.01182	8.13435e-06	0.0016	0.0146	0.9146	43.3131
796	genus	6	Ruminococcustorquesgroup	gout	rs158487	A	0.0531781	0.0116341	7.51817e-06	-0.0142	0.014	0.3086	45.2416
797	genus	7	Ruminococcustorquesgroup	gout	rs17118317	C	0.0761244	0.0162972	2.228e-06	0.009	0.0191	0.6381	45.1226
798	genus	8	Ruminococcustorquesgroup	gout	rs2109479	G	0.0560629	0.0127785	8.37357e-06	0.0059	0.0157	0.7053	43.4881
799	genus	9	Ruminococcustorquesgroup	gout	rs35866622	T	-0.0612024	0.0109421	2.21337e-08	0.0054	0.0133	0.6819	58.7994
800	genus	10	Ruminococcustorquesgroup	gout	rs4073731	T	0.0651948	0.0142221	4.0525e-06	0.0138	0.0183	0.4513	45.3604
801	genus	11	Ruminococcustorquesgroup	gout	rs62449732	T	0.0763881	0.0167577	4.05907e-06	-0.0067	0.0193	0.7285	44.0751
802	genus	12	Ruminococcustorquesgroup	gout	rs77034621	T	-0.151553	0.0335878	6.06872e-06	0.029	0.0284	0.3072	33.5992
803	genus	13	Ruminococcustorquesgroup	gout	rs8080469	G	0.0490727	0.0107036	3.49522e-06	-0.009	0.0129	0.487	45.3731
804	genus	1	Ruminococcustorquesgroup	gout	rs8141465	A	0.0480778	0.0107442	9.64837e-06	0.0067	0.0133	0.6125	44.3152
805	genus	2	Actinomyces	gout	rs2715439	C	0.0746684	0.0164822	6.27e-06	-0.0089	0.0132	0.5037	52.877
806	genus	3	Actinomyces	gout	rs34583783	G	0.126596	0.0268461	4.48529e-06	0.0482	0.0203	0.01757	54.9103
807	genus	4	Actinomyces	gout	rs35011108	A	0.232634	0.0512044	6.33832e-06	-0.0044	0.0314	0.889	35.3641
808	genus	5	Actinomyces	gout	rs4073240	G	0.0749687	0.0167368	7.94274e-06	0.012	0.0136	0.3774	52.316
809	genus	6	Actinomyces	gout	rs4146653	G	0.0985224	0.0214182	4.49647e-06	0.0003	0.0169	0.9845	53.6426
810	genus	7	Actinomyces	gout	rs71315246	A	-0.0969809	0.021925	9.82978e-06	-0.0099	0.0181	0.5847	57.2702
811	genus	1	Actinomyces	gout	rs7915461	T	0.18776	0.0401636	5.91984e-06	0.032	0.026	0.2184	45.2668
812	genus	2	Adlercreutzia	gout	rs11604400	C	-0.102524	0.0234834	9.74463e-06	-0.0159	0.0198	0.4213	41.1143
813	genus	3	Adlercreutzia	gout	rs13231526	C	0.143237	0.0311654	4.81355e-06	-0.0137	0.0248	0.5823	39.0293
814	genus	4	Adlercreutzia	gout	rs2717140	C	-0.119225	0.0251081	2.04594e-06	-0.0254	0.0208	0.2216	45.2469
815	genus	5	Adlercreutzia	gout	rs4869118	C	-0.0726931	0.0156588	3.5057e-06	0.003	0.0129	0.8146	44.1892
816	genus	6	Adlercreutzia	gout	rs55719207	G	-0.0699243	0.0158036	9.60505e-06	-0.0008	0.0135	0.9545	42.0258
817	genus	7	Adlercreutzia	gout	rs6537600	C	0.112357	0.0255872	6.70616e-06	-0.0278	0.0209	0.1828	37.3832
818	genus	8	Adlercreutzia	gout	rs6664405	T	-0.0953084	0.0210752	5.23422e-06	0.0143	0.0186	0.4428	42.5133
819	genus	9	Adlercreutzia	gout	rs7680684	C	-0.083381	0.0168901	9.76904e-07	0.0068	0.014	0.6274	47.1274
820	genus	10	Adlercreutzia	gout	rs9490822	C	-0.0734512	0.0155789	2.54421e-06	0.0102	0.0132	0.4429	44.9111
821	genus	1	Adlercreutzia	gout	rs9915817	T	0.0749219	0.016833	8.21673e-06	-0.009	0.0141	0.5234	38.3385
822	genus	2	Akkermansia	gout	rs117107102	A	0.204406	0.0431629	3.01139e-06	-0.0241	0.0332	0.4667	25.8467
823	genus	3	Akkermansia	gout	rs11729256	T	0.0750473	0.0150184	6.58393e-07	0.0047	0.0151	0.7533	43.1814
824	genus	4	Akkermansia	gout	rs12908520	G	0.061772	0.0130954	2.26482e-06	0.0066	0.0134	0.6194	40.8801
825	genus	5	Akkermansia	gout	rs2602429	C	0.0745352	0.0156201	2.71569e-06	-0.0174	0.0162	0.2808	41.0138
826	genus	6	Akkermansia	gout	rs3995795	C	0.0641175	0.0140999	5.21945e-06	0.0051	0.0144	0.7205	39.1734
827	genus	7	Akkermansia	gout	rs4242783	G	0.0685454	0.0147701	2.99799e-06	-0.0224	0.015	0.1357	39.9411
828	genus	8	Akkermansia	gout	rs4936098	A	0.0649225	0.0135934	1.10359e-06	0.0061	0.0136	0.6565	41.3576
829	genus	9	Akkermansia	gout	rs61779207	G	-0.0760539	0.0167769	6.32116e-06	0.0055	0.0169	0.7452	42.2994
830	genus	10	Akkermansia	gout	rs6668273	A	0.0650301	0.0142229	4.98526e-06	-0.0002	0.0143	0.9892	39.6836
831	genus	11	Akkermansia	gout	rs74542928	T	0.112623	0.0236434	1.4802e-06	0.0279	0.0218	0.2009	40.0647
832	genus	12	Akkermansia	gout	rs9349825	A	-0.0703407	0.0147133	2.59886e-06	0.02	0.015	0.1803	45.1949
833	genus	1	Akkermansia	gout	rs941682	G	-0.0632957	0.0143777	9.17126e-06	0.0088	0.0143	0.5377	41.4028
834	genus	2	Alistipes	gout	rs1107244	G	0.0758558	0.0171182	3.59059e-06	0.0031	0.0222	0.8898	40.4998
835	genus	3	Alistipes	gout	rs11769002	G	-0.0528793	0.0109389	1.44962e-06	0.0031	0.0132	0.8168	47.3692
836	genus	4	Alistipes	gout	rs11958296	A	-0.0981222	0.0218272	9.29574e-06	0.0085	0.0249	0.7329	42.2669
837	genus	5	Alistipes	gout	rs12990744	C	-0.0776618	0.0172986	8.20725e-06	-0.0038	0.0203	0.8527	42.8104
838	genus	6	Alistipes	gout	rs1689282	A	-0.0520061	0.0113942	5.27578e-06	0.0029	0.014	0.8332	44.0443
839	genus	7	Alistipes	gout	rs2290844	C	0.0813969	0.0191632	9.10135e-06	0.0355	0.0237	0.1339	38.878
840	genus	8	Alistipes	gout	rs2450745	A	-0.080524	0.0184702	7.11836e-06	0.0257	0.0221	0.2456	42.5785
841	genus	9	Alistipes	gout	rs2875322	T	-0.0580945	0.0131432	8.77703e-06	-0.0393	0.0161	0.01493	43.0533
842	genus	10	Alistipes	gout	rs34417064	A	-0.048202	0.0106868	7.00749e-06	0.0133	0.0128	0.2979	44.0961
843	genus	11	Alistipes	gout	rs4810359	A	-0.0652428	0.0146155	7.49669e-06	0.0172	0.0177	0.3297	43.3981
844	genus	12	Alistipes	gout	rs62576416	T	0.0492647	0.0109733	7.50368e-06	0.017	0.0134	0.2064	41.0042
845	genus	13	Alistipes	gout	rs67705352	T	-0.0532404	0.0110864	1.65123e-06	0.0021	0.0134	0.8743	47.0423
846	genus	14	Alistipes	gout	rs7129639	C	-0.0524955	0.0109584	1.78422e-06	-0.0105	0.0133	0.4303	46.9273
847	genus	1	Alistipes	gout	rs8130320	A	-0.049002	0.010717	4.83612e-06	0.0227	0.013	0.07941	44.7225
848	genus	2	Allisonella	gout	rs1901739	T	0.115769	0.0248626	3.58801e-06	0.0087	0.0132	0.5071	26.7543
849	genus	3	Allisonella	gout	rs35110698	T	-0.146322	0.0320852	5.72322e-06	0.0003	0.0178	0.9847	30.8351
850	genus	4	Allisonella	gout	rs35778461	C	0.146679	0.0297186	1.2063e-06	0.0066	0.0159	0.6797	28.1966
851	genus	5	Allisonella	gout	rs593213	G	-0.172876	0.0404351	6.17707e-06	-0.0143	0.0228	0.5314	28.7858
852	genus	6	Allisonella	gout	rs594561	C	0.112231	0.0251681	9.41103e-06	-0.0126	0.013	0.3316	25.7252
853	genus	7	Allisonella	gout	rs602075	A	0.168974	0.0296976	3.56575e-08	-0.0044	0.0147	0.7649	31.9983
854	genus	8	Allisonella	gout	rs6742198	G	0.149152	0.0316484	3.34514e-06	-0.0174	0.0162	0.2813	26.9078
855	genus	9	Allisonella	gout	rs76904847	G	0.148523	0.0334857	6.08751e-06	-0.0177	0.0175	0.313	25.4689
856	genus	1	Allisonella	gout	rs7898615	T	0.167966	0.0373586	8.87277e-06	0.0135	0.0197	0.4936	25.9181
857	genus	2	Alloprevotella	gout	rs12675596	G	0.145669	0.0290678	9.63726e-07	-0.0019	0.0149	0.8976	41.3829
858	genus	3	Alloprevotella	gout	rs2154444	T	0.138234	0.0308961	8.36755e-06	0.0116	0.016	0.4704	37.379
859	genus	4	Alloprevotella	gout	rs34619204	G	-0.156037	0.0344392	8.8419e-06	0.0065	0.0168	0.6998	44.5501
860	genus	5	Alloprevotella	gout	rs4364940	A	0.126418	0.0282207	8.58353e-06	-0.0017	0.0146	0.9087	37.4133
861	genus	6	Alloprevotella	gout	rs4680035	A	-0.119599	0.0259446	4.99052e-06	0.0077	0.0129	0.5508	45.4096
862	genus	1	Alloprevotella	gout	rs58212166	A	-0.161506	0.0359102	7.93614e-06	0.0087	0.0186	0.6395	44.2141
863	genus	2	Anaerofilum	gout	rs10794359	T	-0.0953524	0.02006	2.23496e-06	-0.0064	0.0133	0.6323	29.7327
864	genus	3	Anaerofilum	gout	rs1563175	A	0.0923834	0.0202157	5.53848e-06	0.0072	0.013	0.579	25.2159
865	genus	4	Anaerofilum	gout	rs17012738	T	0.0903417	0.0200239	7.24168e-06	-0.0263	0.0129	0.04175	24.9177
866	genus	5	Anaerofilum	gout	rs17096874	C	-0.126337	0.0268919	2.8603e-06	-0.0067	0.0174	0.7021	29.5244
867	genus	6	Anaerofilum	gout	rs1710914	T	-0.176917	0.0383389	3.05934e-06	-0.0082	0.0243	0.7346	28.6534
868	genus	7	Anaerofilum	gout	rs356049	G	0.132603	0.0289802	6.55844e-06	-0.0316	0.0194	0.1025	25.0915
869	genus	8	Anaerofilum	gout	rs4244069	G	-0.146775	0.0326594	9.81202e-06	-0.0536	0.0208	0.009896	28.1173
870	genus	9	Anaerofilum	gout	rs4506496	G	0.10309	0.0212861	1.4866e-06	-0.0126	0.0137	0.3562	26.2749
871	genus	10	Anaerofilum	gout	rs712981	A	0.10076	0.0202902	6.83115e-07	0.0059	0.0133	0.6559	27.2289
872	genus	11	Anaerofilum	gout	rs79598899	C	0.182586	0.0357284	3.74728e-07	-0.0195	0.0247	0.4291	26.9095
873	genus	12	Anaerofilum	gout	rs816292	T	-0.113003	0.02204	2.64038e-07	-0.0366	0.0147	0.01265	32.2866
874	genus	1	Anaerofilum	gout	rs9299345	T	-0.1364	0.0302372	8.04309e-06	0.0003	0.0195	0.9859	28.2847
875	genus	2	Anaerostipes	gout	rs10502061	A	0.0835752	0.0192017	7.93539e-06	0.0215	0.0234	0.3591	41.9158
876	genus	3	Anaerostipes	gout	rs2014785	T	0.0515687	0.0112199	4.68061e-06	0.0131	0.0136	0.3343	43.6524
877	genus	4	Anaerostipes	gout	rs2396460	T	-0.0512653	0.0109555	2.91088e-06	-0.0273	0.0133	0.0405	48.4253
878	genus	5	Anaerostipes	gout	rs2804244	A	-0.053089	0.0110983	2.04051e-06	0.0201	0.0131	0.1264	49.5597
879	genus	6	Anaerostipes	gout	rs3900776	G	-0.110013	0.0236302	2.74765e-06	0.0025	0.0263	0.9239	45.0046
880	genus	7	Anaerostipes	gout	rs60983350	G	-0.0539901	0.0116575	4.42054e-06	0.0006	0.0156	0.9687	47.1258
881	genus	8	Anaerostipes	gout	rs62157625	T	0.088573	0.0185548	1.44909e-06	-0.0142	0.0211	0.4997	43.4723
882	genus	9	Anaerostipes	gout	rs62215703	G	0.0644965	0.0136702	1.9777e-06	0.0001	0.0161	0.9974	43.4781
883	genus	10	Anaerostipes	gout	rs6474958	A	-0.0500065	0.0112001	6.74483e-06	0.0289	0.0133	0.02978	46.142
884	genus	11	Anaerostipes	gout	rs6726833	C	-0.0877497	0.0189408	3.32217e-06	0.004	0.0243	0.8706	47.944
885	genus	12	Anaerostipes	gout	rs6854026	T	-0.0508482	0.0109075	3.19578e-06	-0.0338	0.0131	0.009805	48.2492
886	genus	13	Anaerostipes	gout	rs7193624	C	0.0750642	0.0150723	5.35482e-07	0.009	0.0178	0.6143	47.8624
887	genus	1	Anaerostipes	gout	rs78735375	A	-0.137429	0.0305304	5.33384e-06	-0.0106	0.0317	0.7383	36.7188
888	genus	2	Anaerotruncus	gout	rs10150232	A	0.0567088	0.0124877	6.67667e-06	-0.0061	0.0147	0.6764	42.7
889	genus	3	Anaerotruncus	gout	rs11018566	A	-0.156465	0.0366032	6.13709e-06	-0.0087	0.0306	0.776	27.3606
890	genus	4	Anaerotruncus	gout	rs115414803	A	-0.144356	0.0317524	6.83473e-06	0.0545	0.0305	0.07392	35.176
891	genus	5	Anaerotruncus	gout	rs1272208	G	-0.0611743	0.0129831	4.27982e-06	0.0065	0.0154	0.6724	47.6494
892	genus	6	Anaerotruncus	gout	rs1431492	C	-0.0654996	0.0146188	7.35565e-06	0.0066	0.0173	0.7033	45.8316
893	genus	7	Anaerotruncus	gout	rs17734739	T	0.0660052	0.014908	7.42772e-06	-0.0153	0.0169	0.3666	41.4151
894	genus	8	Anaerotruncus	gout	rs34449434	A	-0.0497004	0.0113402	9.85065e-06	-0.0173	0.0146	0.2335	44.214
895	genus	9	Anaerotruncus	gout	rs4669806	G	0.0576389	0.0122994	2.4206e-06	-0.0189	0.0145	0.193	44.6448
896	genus	10	Anaerotruncus	gout	rs6494922	A	0.0903106	0.0202257	6.62362e-06	0.0032	0.0236	0.8921	41.9444
897	genus	11	Anaerotruncus	gout	rs6563550	T	0.0877135	0.0176745	2.34517e-07	0.0025	0.0222	0.9091	47.169
898	genus	12	Anaerotruncus	gout	rs7155595	C	0.0539336	0.0118903	7.54982e-06	-0.0334	0.0141	0.01769	43.2486
899	genus	13	Anaerotruncus	gout	rs8005030	C	0.0554447	0.0117854	2.28298e-06	-0.0128	0.0141	0.361	44.7859
900	genus	1	Anaerotruncus	gout	rs9347879	T	0.050618	0.011049	4.22333e-06	-0.0317	0.0129	0.01363	43.6818
901	genus	2	Bacteroides	gout	rs11585893	A	-0.0740746	0.0147633	1.79511e-06	-0.0223	0.0189	0.2392	77.1252
902	genus	3	Bacteroides	gout	rs13207588	A	-0.059205	0.0131195	7.48504e-06	0.0117	0.0168	0.4846	68.9094
903	genus	4	Bacteroides	gout	rs1340391	T	-0.0592004	0.0132244	6.7301e-06	0.0149	0.016	0.3519	69.444
904	genus	5	Bacteroides	gout	rs17619981	T	0.0880978	0.0187002	2.68683e-06	0.0298	0.0214	0.1635	63.2539
905	genus	6	Bacteroides	gout	rs2023437	T	-0.0782325	0.0167634	5.01824e-06	0.0067	0.0207	0.7456	70.9029
906	genus	7	Bacteroides	gout	rs66474973	G	0.0812515	0.0164479	6.80966e-07	0.0314	0.0201	0.1181	69.6183
907	genus	8	Bacteroides	gout	rs66710942	C	0.0488038	0.0107412	5.86259e-06	0.0021	0.0134	0.8785	65.0312
908	genus	9	Bacteroides	gout	rs6795673	C	0.0538565	0.0105251	3.37909e-07	0.0245	0.0129	0.05726	73.9175
909	genus	1	Bacteroides	gout	rs9507307	C	0.0604456	0.0129128	2.1271e-06	-0.0024	0.0165	0.884	67.6293
910	genus	2	Barnesiella	gout	rs11155559	T	0.0956023	0.0212961	8.91914e-06	0.026	0.0232	0.2626	33.2172
911	genus	3	Barnesiella	gout	rs113258194	A	0.098992	0.0214121	7.31119e-06	0.0013	0.0236	0.9569	34.9082
912	genus	4	Barnesiella	gout	rs12909713	C	-0.0550716	0.0120039	4.94527e-06	-0.0266	0.0131	0.04205	37.7874
913	genus	5	Barnesiella	gout	rs13242616	T	-0.0583747	0.0123176	2.29017e-06	0.0042	0.0139	0.7612	38.7326
914	genus	6	Barnesiella	gout	rs199035	G	0.0559495	0.0119716	3.00294e-06	-0.0023	0.0129	0.8586	35.2721
915	genus	7	Barnesiella	gout	rs2276875	A	-0.0697176	0.0139537	4.65027e-07	-0.025	0.0156	0.1086	40.8428
916	genus	8	Barnesiella	gout	rs2428166	G	-0.165859	0.0337309	8.50874e-07	0.0281	0.0301	0.3507	30.992
917	genus	9	Barnesiella	gout	rs28380027	T	-0.0812442	0.0187437	8.66153e-06	0.0128	0.0208	0.5368	35.6332
918	genus	10	Barnesiella	gout	rs35177866	A	0.0917125	0.0190133	2.94763e-06	0.0031	0.0207	0.8817	35.5956
919	genus	11	Barnesiella	gout	rs60316894	C	-0.121478	0.025184	1.19064e-06	0.022	0.0285	0.4409	37.7347
920	genus	12	Barnesiella	gout	rs62251337	A	-0.0690763	0.0149374	4.24161e-06	-0.0278	0.016	0.08166	37.7609
921	genus	13	Barnesiella	gout	rs72684847	T	-0.114369	0.0253873	6.76169e-06	-0.0075	0.028	0.7878	35.5052
922	genus	14	Barnesiella	gout	rs76181748	C	-0.0778559	0.017164	6.7766e-06	0.0125	0.0191	0.5133	37.3406
923	genus	15	Barnesiella	gout	rs77455852	T	-0.0891491	0.0195601	3.16354e-06	0.047	0.0212	0.02669	36.4797
924	genus	1	Barnesiella	gout	rs79795328	A	-0.0818645	0.0176441	4.23302e-06	-0.0361	0.019	0.05666	37.5112
925	genus	2	Bifidobacterium	gout	rs12022129	G	0.0619356	0.0138937	7.99643e-06	-0.0072	0.0161	0.6539	28.9461
926	genus	3	Bifidobacterium	gout	rs13020688	G	0.0562696	0.0122617	4.07258e-06	0.0111	0.0136	0.4151	29.6479
927	genus	4	Bifidobacterium	gout	rs182549	C	0.119703	0.0127294	1.27822e-20	0.0019	0.015	0.8996	58.3647
928	genus	5	Bifidobacterium	gout	rs1961273	C	0.0674036	0.0132319	3.50864e-07	0.0112	0.0151	0.4588	32.8935
929	genus	6	Bifidobacterium	gout	rs2491158	G	0.0712624	0.015983	8.04716e-06	-0.0103	0.0169	0.5433	28.1706
930	genus	7	Bifidobacterium	gout	rs2686790	T	0.070741	0.0157926	7.49893e-06	-0.0113	0.0181	0.5347	29.0827
931	genus	8	Bifidobacterium	gout	rs41389446	T	-0.0822824	0.0184902	8.22497e-06	-0.0061	0.0199	0.7586	30.0873
932	genus	9	Bifidobacterium	gout	rs540489	T	-0.0637641	0.0138746	5.19458e-06	0.0339	0.016	0.03335	31.919
933	genus	10	Bifidobacterium	gout	rs55888705	A	0.0546319	0.0121139	6.67019e-06	0.0016	0.014	0.9064	29.2717
934	genus	11	Bifidobacterium	gout	rs56108664	T	0.0729971	0.0157926	2.4402e-06	-0.0018	0.0169	0.9172	29.0466
935	genus	12	Bifidobacterium	gout	rs5746486	T	-0.0536216	0.0120801	8.99955e-06	-0.0044	0.0134	0.7429	31.0137
936	genus	13	Bifidobacterium	gout	rs62181700	G	-0.0624643	0.0131205	2.17246e-06	0.0084	0.0146	0.5653	33.3403
937	genus	14	Bifidobacterium	gout	rs638382	T	-0.0650864	0.0123008	9.44766e-08	-0.0106	0.0134	0.4268	36.2787
938	genus	15	Bifidobacterium	gout	rs7322849	T	0.112428	0.0201813	1.08368e-08	0.0201	0.0263	0.4447	35.82
939	genus	16	Bifidobacterium	gout	rs73797465	T	-0.0953566	0.0209237	4.38162e-06	0.0382	0.0258	0.1378	31.7533
940	genus	17	Bifidobacterium	gout	rs75344046	C	0.232354	0.0505979	4.86354e-06	-0.0096	0.0337	0.775	14.5652
941	genus	18	Bifidobacterium	gout	rs7570971	A	0.113335	0.0125748	2.01343e-19	0.0064	0.0146	0.6614	55.9142
942	genus	1	Bifidobacterium	gout	rs857444	C	0.0558234	0.0121219	3.57097e-06	0.0062	0.0138	0.6521	29.8651
943	genus	2	Bilophila	gout	rs11069458	T	-0.0680947	0.015503	7.71547e-06	-0.0262	0.0168	0.1197	39.7226
944	genus	3	Bilophila	gout	rs1241171	G	-0.0692654	0.0150148	4.24037e-06	-0.0073	0.0157	0.6401	41.794
945	genus	4	Bilophila	gout	rs1571225	C	0.0826826	0.0170621	1.12289e-06	-0.006	0.0182	0.7403	40.3799
946	genus	5	Bilophila	gout	rs1969927	G	0.0564589	0.0126935	9.0722e-06	-0.013	0.0133	0.3317	37.0871
947	genus	6	Bilophila	gout	rs2713348	A	0.0612931	0.0139996	9.91115e-06	0.0011	0.0149	0.9438	36.6437
948	genus	7	Bilophila	gout	rs3827020	C	0.0766479	0.0160642	1.78875e-06	0.0207	0.0181	0.2536	39.4184
949	genus	8	Bilophila	gout	rs4798126	G	0.073288	0.016799	7.14662e-06	-0.0384	0.0184	0.03656	36.406
950	genus	9	Bilophila	gout	rs542415	T	-0.0613623	0.0133436	4.70948e-06	-0.0103	0.0139	0.4618	41.5341
951	genus	10	Bilophila	gout	rs60178956	G	-0.0624818	0.0141485	8.05619e-06	-0.0158	0.0151	0.2939	39.8267
952	genus	11	Bilophila	gout	rs6793291	C	0.112729	0.0241633	3.1132e-06	0.0004	0.0228	0.9848	35.9751
953	genus	12	Bilophila	gout	rs72676854	T	0.123209	0.026882	5.62268e-06	0.0254	0.0277	0.3599	36.3102
954	genus	13	Bilophila	gout	rs7802841	C	0.0670097	0.0137701	1.76952e-06	0.007	0.0139	0.6127	40.545
955	genus	14	Bilophila	gout	rs9899990	A	-0.102702	0.0233878	9.06691e-06	-0.0004	0.023	0.985	38.5485
956	genus	1	Blautia	gout	rs11149971	C	0.117605	0.02339	1.03934e-06	0.0096	0.0271	0.7228	47.2932
957	genus	2	Blautia	gout	rs113271346	C	0.0782682	0.0172116	6.85386e-06	-0.0125	0.0209	0.5478	44.5784
958	genus	3	Blautia	gout	rs115043014	G	-0.206605	0.043992	5.186e-06	0.0173	0.032	0.5881	26.8549
959	genus	4	Blautia	gout	rs117001700	T	0.196414	0.0441122	8.83912e-06	0.0277	0.031	0.3719	22.5076
960	genus	5	Blautia	gout	rs12453000	C	0.0625335	0.0129987	1.26117e-06	0.018	0.0162	0.2681	47.5478
961	genus	6	Blautia	gout	rs16892041	T	-0.0622605	0.0141804	8.82028e-06	-0.0109	0.0172	0.5242	47.0823
962	genus	7	Blautia	gout	rs2788271	T	-0.0575596	0.0133492	7.16388e-06	-0.0151	0.0174	0.3856	46.2126
963	genus	8	Blautia	gout	rs3005511	A	0.0501085	0.0110768	6.18905e-06	0.023	0.0136	0.08984	45.4119
964	genus	9	Blautia	gout	rs4926264	T	0.0826207	0.0178239	5.10293e-06	0.0013	0.024	0.9562	46.4916
965	genus	10	Blautia	gout	rs67794373	C	0.0601709	0.0123443	1.00003e-06	0	0.0158	0.9991	48.6323
966	genus	11	Blautia	gout	rs682885	A	-0.0493376	0.0107359	4.4908e-06	-0.0218	0.0131	0.09521	49.3475
967	genus	12	Blautia	gout	rs72973581	A	0.125169	0.0265408	1.73934e-06	0.0705	0.0291	0.01538	39.2021
968	genus	13	Blautia	gout	rs7860714	A	-0.0502178	0.0109853	4.09147e-06	0.021	0.0141	0.1362	48.9333
969	genus	1	Butyricicoccus	gout	rs10084203	A	0.0549699	0.0123563	8.58646e-06	-0.0212	0.0148	0.1522	70.247
970	genus	2	Butyricicoccus	gout	rs12034718	A	0.0701199	0.0158213	9.57686e-06	0.0032	0.0182	0.8597	68.0641
971	genus	3	Butyricicoccus	gout	rs12585793	T	-0.262206	0.0564729	5.79191e-06	0.0547	0.0312	0.08011	34.9726
972	genus	4	Butyricicoccus	gout	rs2017189	G	-0.0506956	0.011024	3.87256e-06	-0.0265	0.0133	0.04587	77.799
973	genus	5	Butyricicoccus	gout	rs4962426	G	0.0614216	0.0135979	7.3849e-06	-0.0032	0.0162	0.8461	70.7518
974	genus	6	Butyricicoccus	gout	rs56221232	T	0.0828027	0.0167401	7.6194e-07	0.049	0.02	0.01433	77.7827
975	genus	7	Butyricicoccus	gout	rs62478070	T	0.224039	0.0494959	5.9377e-06	0.0683	0.0307	0.02599	33.1096
976	genus	8	Butyricicoccus	gout	rs7322368	T	0.0815733	0.0183167	5.5178e-06	0.0456	0.0219	0.03722	70.3173
977	genus	1	Butyricimonas	gout	rs11228830	A	0.135265	0.0298411	6.55162e-06	0.0665	0.0261	0.01085	27.1817
978	genus	2	Butyricimonas	gout	rs113054641	G	-0.144881	0.0274574	1.73694e-07	-0.019	0.025	0.447	36.8339
979	genus	3	Butyricimonas	gout	rs12304031	G	-0.086278	0.0196846	6.70067e-06	-0.0079	0.0195	0.6855	31.3733
980	genus	4	Butyricimonas	gout	rs12458763	A	0.122037	0.0269587	6.36646e-06	0.005	0.0246	0.8395	29.3149
981	genus	5	Butyricimonas	gout	rs1862649	G	0.113124	0.0248176	4.76256e-06	-0.0318	0.0225	0.1573	29.1174
982	genus	6	Butyricimonas	gout	rs2114713	G	0.062721	0.0138998	6.87713e-06	0.0063	0.0133	0.6366	29.7408
983	genus	7	Butyricimonas	gout	rs251174	T	0.0686014	0.0145132	1.74985e-06	-0.0246	0.0138	0.07429	31.0873
984	genus	8	Butyricimonas	gout	rs605188	T	0.0615905	0.013801	8.23935e-06	0.0026	0.0131	0.8442	29.4335
985	genus	9	Butyricimonas	gout	rs62130338	G	-0.0732608	0.0158324	3.8981e-06	0.007	0.0158	0.6577	33.0416
986	genus	10	Butyricimonas	gout	rs62390301	T	-0.0872983	0.0174893	7.41905e-07	-0.0102	0.0168	0.5436	35.882
987	genus	11	Butyricimonas	gout	rs7083431	A	0.0703539	0.0144439	8.8546e-07	-0.0193	0.0135	0.1523	31.9875
988	genus	12	Butyricimonas	gout	rs71428626	G	-0.133188	0.0289905	4.80413e-06	-0.0288	0.0259	0.2666	31.606
989	genus	13	Butyricimonas	gout	rs72814525	A	0.0664154	0.0149766	8.24599e-06	0.0122	0.0141	0.3901	29.2549
990	genus	14	Butyricimonas	gout	rs78453362	A	-0.14948	0.0327073	4.0581e-06	0.0166	0.0304	0.5849	28.9031
991	genus	15	Butyricimonas	gout	rs9657374	C	0.0680719	0.0148172	4.50359e-06	0.0066	0.014	0.6363	30.258
992	genus	1	Butyrivibrio	gout	rs1007475	G	0.118065	0.0261271	7.92312e-06	0.0134	0.014	0.3373	15.2774
993	genus	2	Butyrivibrio	gout	rs11761679	T	0.154775	0.0321539	2.20231e-06	-0.0112	0.0172	0.5124	16.1801
994	genus	3	Butyrivibrio	gout	rs142855850	A	0.205013	0.0457138	6.85543e-06	-0.0007	0.0231	0.976	14.5684
995	genus	4	Butyrivibrio	gout	rs16934069	T	-0.133784	0.0299444	8.8591e-06	-0.0052	0.0161	0.7467	17.5897
996	genus	5	Butyrivibrio	gout	rs16941336	C	0.127488	0.0267936	1.53182e-06	0.0107	0.0146	0.4612	16.0112
997	genus	6	Butyrivibrio	gout	rs17163238	G	0.140987	0.0309117	5.51196e-06	0.0067	0.0159	0.6723	15.407
998	genus	7	Butyrivibrio	gout	rs4537857	T	-0.12459	0.0260992	1.80192e-06	0.0037	0.014	0.7938	18.8764
999	genus	8	Butyrivibrio	gout	rs486484	A	-0.108349	0.0240008	6.61084e-06	0.007	0.0132	0.5963	17.7223
1000	genus	9	Butyrivibrio	gout	rs4928024	A	-0.17471	0.0389333	8.18641e-06	0.0302	0.0214	0.1592	17.6698
1001	genus	10	Butyrivibrio	gout	rs71640701	A	0.186882	0.0391671	2.12319e-06	-0.0043	0.021	0.8392	16.0516
1002	genus	11	Butyrivibrio	gout	rs72723662	C	0.224078	0.0449336	7.86241e-07	0.0482	0.0247	0.05113	15.5844
1003	genus	12	Butyrivibrio	gout	rs74622183	A	-0.201027	0.0428204	2.45748e-06	-0.016	0.0245	0.5146	18.533
1004	genus	13	Butyrivibrio	gout	rs77356209	T	0.216874	0.0483299	6.6643e-06	0.0201	0.027	0.4569	14.9321
1005	genus	14	Butyrivibrio	gout	rs7752361	A	-0.11923	0.0239975	7.69113e-07	-0.0072	0.0132	0.5873	19.6979
1006	genus	15	Butyrivibrio	gout	rs7763512	G	0.119846	0.0253367	3.10655e-06	0.0219	0.0134	0.1015	15.3543
1007	genus	16	Butyrivibrio	gout	rs9349693	A	0.117973	0.0259861	5.54958e-06	0.0219	0.014	0.1166	15.342
1008	genus	1	CandidatusSoleaferrea	gout	rs10090365	A	-0.0834413	0.0180989	4.17309e-06	-0.0006	0.0129	0.9639	38.1342
1009	genus	2	CandidatusSoleaferrea	gout	rs10108780	A	-0.092834	0.0199807	3.64079e-06	-0.0011	0.0147	0.9397	38.0095
1010	genus	3	CandidatusSoleaferrea	gout	rs10809135	T	0.0834858	0.0182426	5.47174e-06	-0.0246	0.0132	0.06273	33.2411
1011	genus	4	CandidatusSoleaferrea	gout	rs4294381	T	0.112197	0.023186	1.3685e-06	0.0076	0.0163	0.6413	35.4698
1012	genus	5	CandidatusSoleaferrea	gout	rs4678258	T	0.0986136	0.0215646	5.53183e-06	-0.0084	0.0157	0.5925	33.5182
1013	genus	6	CandidatusSoleaferrea	gout	rs6489992	A	-0.0840437	0.0187031	7.88786e-06	-0.036	0.0133	0.006898	37.1112
1014	genus	7	CandidatusSoleaferrea	gout	rs6494306	A	-0.0969304	0.0214221	5.80051e-06	0.0041	0.0153	0.7878	37.3908
1015	genus	8	CandidatusSoleaferrea	gout	rs7400877	T	-0.0951085	0.0212799	9.29448e-06	0.0313	0.0153	0.04012	36.9101
1016	genus	9	CandidatusSoleaferrea	gout	rs7766248	T	-0.123381	0.0278709	5.07488e-06	-0.0263	0.0194	0.1756	36.5411
1017	genus	10	CandidatusSoleaferrea	gout	rs9973954	A	0.0892075	0.0195401	5.94796e-06	-0.0043	0.0141	0.7583	33.5949
1018	genus	1	Catenibacterium	gout	rs12404911	C	0.140717	0.0304142	2.79891e-06	0.0297	0.0168	0.07629	48.1609
1019	genus	2	Catenibacterium	gout	rs212393	G	-0.135254	0.0286209	3.62489e-06	0.0121	0.0142	0.3937	57.9531
1020	genus	3	Catenibacterium	gout	rs73128290	A	0.129726	0.0284563	4.29372e-06	0.019	0.0145	0.1894	47.5197
1021	genus	4	Catenibacterium	gout	rs77285108	G	-0.161826	0.0353447	3.6268e-06	0.0054	0.0181	0.767	55.7918
1022	genus	5	Catenibacterium	gout	rs7742829	C	0.11411	0.0251099	5.60729e-06	-0.0182	0.0133	0.1723	47.3838
1023	genus	1	ChristensenellaceaeR.7group	gout	rs10461257	A	-0.0551969	0.0122069	6.50746e-06	0.0085	0.0155	0.5841	53.7619
1024	genus	2	ChristensenellaceaeR.7group	gout	rs17081797	A	-0.0904325	0.0204253	3.34031e-06	-0.0057	0.0241	0.8135	53.1386
1025	genus	3	ChristensenellaceaeR.7group	gout	rs60954665	T	0.049815	0.0110787	7.13177e-06	-0.0165	0.0129	0.2002	50.3244
1026	genus	4	ChristensenellaceaeR.7group	gout	rs62132810	A	-0.0828853	0.0179623	5.66711e-06	-0.0479	0.0224	0.03301	53.3477
1027	genus	5	ChristensenellaceaeR.7group	gout	rs62190261	A	0.0958394	0.0214723	8.74023e-06	-0.0077	0.0257	0.7638	48.2712
1028	genus	6	ChristensenellaceaeR.7group	gout	rs62467127	C	0.114108	0.0251983	3.25362e-06	0.0171	0.0283	0.5449	44.4907
1029	genus	7	ChristensenellaceaeR.7group	gout	rs73952017	C	-0.0862164	0.0194354	8.45769e-06	-0.0244	0.0222	0.2732	51.5578
1030	genus	8	ChristensenellaceaeR.7group	gout	rs78521377	C	0.124992	0.0274797	5.60674e-06	0.0257	0.0291	0.3766	44.4698
1031	genus	9	ChristensenellaceaeR.7group	gout	rs79150079	C	0.121547	0.0270977	9.41804e-06	0.0062	0.028	0.8256	42.7552
1032	genus	10	ChristensenellaceaeR.7group	gout	rs8110909	G	0.057561	0.0117302	8.754e-07	0.0147	0.0137	0.2833	54.7329
1033	genus	11	ChristensenellaceaeR.7group	gout	rs892686	A	0.0514099	0.011136	3.96861e-06	-0.0073	0.0129	0.5711	51.6183
1034	genus	1	Clostridiumsensustricto1	gout	rs10804492	T	-0.0605433	0.0136908	9.45751e-06	0.0145	0.015	0.3324	68.0443
1035	genus	2	Clostridiumsensustricto1	gout	rs11264403	G	-0.139062	0.0334454	7.75544e-06	-0.0122	0.031	0.6939	46.4129
1036	genus	3	Clostridiumsensustricto1	gout	rs115807074	A	-0.22736	0.0492575	4.31688e-06	0.0446	0.0314	0.1556	40.001
1037	genus	4	Clostridiumsensustricto1	gout	rs116847295	C	0.110021	0.0246032	4.58118e-06	-0.0429	0.027	0.1121	60.9296
1038	genus	5	Clostridiumsensustricto1	gout	rs12341505	G	0.0810718	0.0180121	4.82174e-06	0.0342	0.0188	0.06896	64.2368
1039	genus	6	Clostridiumsensustricto1	gout	rs2795528	G	-0.184315	0.0392204	2.7204e-06	0.0024	0.0281	0.9322	49.4777
1040	genus	7	Clostridiumsensustricto1	gout	rs2817172	C	0.058139	0.0124492	2.76655e-06	-0.0124	0.0139	0.3744	65.4078
1041	genus	8	Clostridiumsensustricto1	gout	rs550843	T	-0.0783246	0.0169209	2.05071e-06	0.03	0.0194	0.1236	71.2925
1042	genus	1	Collinsella	gout	rs10890671	T	-0.0537401	0.0118848	6.52136e-06	0.009	0.0129	0.4847	56.1005
1043	genus	2	Collinsella	gout	rs11597285	G	-0.0537947	0.0120548	9.37615e-06	0.0066	0.0132	0.6168	55.3401
1044	genus	3	Collinsella	gout	rs1496626	T	-0.0722307	0.01616	6.78175e-06	0.0258	0.0187	0.1668	55.4327
1045	genus	4	Collinsella	gout	rs149807560	C	-0.104264	0.0235841	7.0987e-06	0.0141	0.0249	0.5724	53.1906
1046	genus	5	Collinsella	gout	rs2103510	G	0.0786551	0.0168217	2.42474e-06	-0.0148	0.0188	0.4304	53.7178
1047	genus	6	Collinsella	gout	rs2660968	G	0.0666566	0.0149398	9.6825e-06	0.0279	0.0166	0.09166	51.3563
1048	genus	7	Collinsella	gout	rs62448871	C	-0.0540309	0.0120324	6.78253e-06	-0.008	0.0132	0.5457	55.6988
1049	genus	8	Collinsella	gout	rs73052258	G	0.0930178	0.0202658	1.7158e-06	0.0052	0.0216	0.8096	52.7713
1050	genus	9	Collinsella	gout	rs75672793	A	-0.108908	0.0240522	6.13549e-06	0.0792	0.0246	0.001275	52.7925
1051	genus	10	Collinsella	gout	rs9541268	C	0.09597	0.0197312	8.79419e-07	-0.0368	0.0206	0.07496	52.8198
1052	genus	1	Coprobacter	gout	rs11532348	C	-0.103931	0.0226826	5.71184e-06	-0.0123	0.0167	0.4606	29.6201
1053	genus	2	Coprobacter	gout	rs12684609	T	0.100827	0.0220366	6.10177e-06	0.0008	0.0168	0.9634	26.3718
1054	genus	3	Coprobacter	gout	rs12996055	A	0.0921817	0.0209405	8.07639e-06	0.0053	0.0156	0.7348	25.869
1055	genus	4	Coprobacter	gout	rs143662916	C	0.253264	0.0540141	3.07252e-06	0.0095	0.0285	0.7392	18.1988
1056	genus	5	Coprobacter	gout	rs189356	G	0.0781125	0.0171916	6.26291e-06	-0.0225	0.0131	0.0871	27.0635
1057	genus	6	Coprobacter	gout	rs213863	C	-0.0887412	0.0188377	2.34883e-06	-0.0121	0.0142	0.3921	31.4703
1058	genus	7	Coprobacter	gout	rs28402691	T	0.110695	0.0251199	9.55668e-06	-0.0139	0.0189	0.4629	25.5079
1059	genus	8	Coprobacter	gout	rs305411	A	0.129218	0.0264518	1.00906e-06	0.0125	0.0209	0.5505	28.9951
1060	genus	9	Coprobacter	gout	rs3828477	G	-0.091218	0.019569	2.88974e-06	-0.0008	0.0149	0.9598	31.1232
1061	genus	10	Coprobacter	gout	rs56691857	C	-0.18305	0.0403255	7.25058e-06	0.0138	0.0268	0.6056	27.0836
1062	genus	11	Coprobacter	gout	rs6496717	C	0.0889939	0.0199618	6.74656e-06	-0.043	0.0152	0.004716	26.6438
1063	genus	12	Coprobacter	gout	rs72821405	T	-0.147365	0.0319978	4.7576e-06	-0.0292	0.0239	0.2211	29.3599
1064	genus	13	Coprobacter	gout	rs74919520	G	0.125703	0.0276296	5.76326e-06	-0.0587	0.02	0.003337	26.2828
1065	genus	1	Coprococcus1	gout	rs1010560	C	0.0580232	0.0122722	1.95915e-06	0.0329	0.0144	0.02238	45.2482
1066	genus	2	Coprococcus1	gout	rs12794898	G	0.0903299	0.0197212	4.91531e-06	0.0542	0.0239	0.02367	41.7412
1067	genus	3	Coprococcus1	gout	rs1519491	T	0.0499197	0.0113558	8.95283e-06	-0.0042	0.0132	0.7489	42.1991
1068	genus	4	Coprococcus1	gout	rs1576241	A	-0.0510343	0.0109535	3.32862e-06	-0.0139	0.0131	0.2885	47.9561
1069	genus	5	Coprococcus1	gout	rs1762123	C	-0.0891532	0.0198554	8.01468e-06	0.0212	0.0278	0.4468	46.1531
1070	genus	6	Coprococcus1	gout	rs2907920	A	0.0561173	0.0126824	7.65327e-06	-0.0291	0.0153	0.05773	41.5434
1071	genus	7	Coprococcus1	gout	rs4277593	G	-0.0585649	0.0109914	1.13969e-07	-0.0003	0.0131	0.9792	54.981
1072	genus	8	Coprococcus1	gout	rs56405618	A	-0.08963	0.0186508	1.57195e-06	0.0237	0.0217	0.2749	49.0122
1073	genus	9	Coprococcus1	gout	rs73031725	T	0.167591	0.0355224	1.97917e-06	0.0114	0.0315	0.717	29.0001
1074	genus	10	Coprococcus1	gout	rs73167075	T	0.0573137	0.0127573	8.56864e-06	-0.0003	0.0151	0.9864	43.0924
1075	genus	11	Coprococcus1	gout	rs74101919	T	-0.0718989	0.0144651	1.03291e-06	-0.0264	0.0167	0.1139	51.2787
1076	genus	12	Coprococcus1	gout	rs7795598	G	-0.0535938	0.0119178	8.53458e-06	0.0164	0.0139	0.2387	46.2364
1077	genus	13	Coprococcus1	gout	rs946513	C	0.205899	0.0460018	8.61855e-06	-0.0249	0.0295	0.3992	20.9534
1078	genus	1	Coprococcus2	gout	rs10070053	A	0.0594312	0.0135375	7.64883e-06	0.01	0.0134	0.453	40.9241
1079	genus	2	Coprococcus2	gout	rs11159771	C	-0.0665437	0.0142563	3.35592e-06	0.0069	0.0139	0.6214	47.3598
1080	genus	3	Coprococcus2	gout	rs12634070	T	0.0736486	0.0164921	9.95104e-06	0.0087	0.016	0.5889	41.5664
1081	genus	4	Coprococcus2	gout	rs2482516	C	0.0754415	0.0164619	4.72333e-06	0.0008	0.0163	0.961	42.6567
1082	genus	5	Coprococcus2	gout	rs35890118	A	-0.066536	0.0147661	8.25962e-06	-0.0179	0.0143	0.2107	45.6467
1083	genus	6	Coprococcus2	gout	rs61823518	A	-0.0955381	0.0215724	6.68258e-06	-0.004	0.0219	0.855	43.8861
1084	genus	7	Coprococcus2	gout	rs6677933	C	-0.0804405	0.0164216	1.18501e-06	0.0375	0.0159	0.01835	49.7987
1085	genus	8	Coprococcus2	gout	rs6894272	T	-0.113458	0.0253003	9.53205e-06	0.0154	0.0245	0.5301	44.501
1086	genus	9	Coprococcus2	gout	rs7266126	T	0.106562	0.0238307	8.88741e-06	0.0179	0.0226	0.4272	40.609
1087	genus	10	Coprococcus2	gout	rs72680320	T	-0.0649382	0.013919	2.27115e-06	0.0201	0.013	0.1235	46.3861
1088	genus	11	Coprococcus2	gout	rs9426473	A	0.0727361	0.0161662	6.30687e-06	-0.0129	0.0159	0.4174	41.9204
1089	genus	1	Coprococcus3	gout	rs10810043	A	0.0515518	0.0115923	9.27424e-06	0.0102	0.0134	0.4463	49.0086
1090	genus	2	Coprococcus3	gout	rs11077359	T	-0.0645443	0.0148833	9.63598e-06	0.0195	0.0173	0.259	50.5312
1091	genus	3	Coprococcus3	gout	rs11080344	C	0.0516921	0.0113054	4.78692e-06	0.0131	0.013	0.3132	50.3387
1092	genus	4	Coprococcus3	gout	rs13247359	G	0.051211	0.0113031	7.32611e-06	0.0164	0.0129	0.2039	49.8948
1093	genus	5	Coprococcus3	gout	rs13394391	C	-0.0709302	0.0150918	2.20317e-06	-0.0155	0.0172	0.3678	55.6934
1094	genus	6	Coprococcus3	gout	rs178271	T	0.145257	0.0294239	7.81088e-07	-0.0021	0.0289	0.9426	44.3183
1095	genus	7	Coprococcus3	gout	rs4575475	G	0.0619514	0.0137787	7.04284e-06	0.0222	0.0163	0.1736	48.4126
1096	genus	8	Coprococcus3	gout	rs6994742	C	0.0551306	0.0123929	7.83609e-06	-0.0042	0.0144	0.7704	49.0259
1097	genus	9	Coprococcus3	gout	rs7521171	G	-0.0596434	0.0129279	4.32242e-06	-0.0149	0.0158	0.3437	54.0277
1098	genus	10	Coprococcus3	gout	rs78686130	T	-0.0555296	0.0122413	5.83518e-06	-0.0023	0.0143	0.8731	53.0916
1099	genus	1	Coprococcus3	gout	rs8100692	T	0.0577411	0.0113476	4.16459e-07	0.0092	0.0132	0.4872	55.7625
1100	genus	2	DefluviitaleaceaeUCG011	gout	rs112893842	T	0.11381	0.0232806	1.44535e-06	0.0574	0.0194	0.003034	41.7239
1101	genus	3	DefluviitaleaceaeUCG011	gout	rs1582238	T	0.0805036	0.0167257	1.56775e-06	-0.0073	0.0139	0.5978	40.5811
1102	genus	4	DefluviitaleaceaeUCG011	gout	rs2892880	G	0.0817755	0.0181686	6.82881e-06	0.0055	0.0147	0.708	38.5941
1103	genus	5	DefluviitaleaceaeUCG011	gout	rs4344384	G	0.0715978	0.0156309	4.83238e-06	-0.0074	0.0131	0.5741	39.2337
1104	genus	6	DefluviitaleaceaeUCG011	gout	rs4677103	A	0.0977912	0.0197263	9.59557e-07	-0.0126	0.0172	0.4618	41.7224
1105	genus	7	DefluviitaleaceaeUCG011	gout	rs55658617	T	0.174369	0.0362226	2.15292e-06	-0.0279	0.0264	0.2898	36.8607
1106	genus	8	DefluviitaleaceaeUCG011	gout	rs6952956	T	-0.107753	0.0242029	8.66132e-06	-0.0192	0.0199	0.336	41.724
1107	genus	9	DefluviitaleaceaeUCG011	gout	rs72731813	C	-0.147383	0.0293796	4.33116e-07	0.0348	0.0243	0.151	46.5879
1108	genus	10	DefluviitaleaceaeUCG011	gout	rs9608282	T	0.142939	0.0299793	2.52045e-06	0.0077	0.0253	0.7601	39.5021
1109	genus	1	DefluviitaleaceaeUCG011	gout	rs9725395	A	-0.13834	0.029554	3.51921e-06	0.0014	0.024	0.9531	43.9694
1110	genus	2	Desulfovibrio	gout	rs10129801	T	-0.0690555	0.0147299	2.81629e-06	-0.0179	0.0132	0.1762	39.2732
1111	genus	3	Desulfovibrio	gout	rs12031543	T	-0.127185	0.0281887	6.54764e-06	-0.0279	0.0273	0.3067	36.9832
1112	genus	4	Desulfovibrio	gout	rs1294544	A	0.0688782	0.0153635	7.77587e-06	0.0198	0.0136	0.1476	34.1597
1113	genus	5	Desulfovibrio	gout	rs13066142	G	0.119141	0.0250891	3.78665e-06	0.0321	0.0229	0.1602	36.0731
1114	genus	6	Desulfovibrio	gout	rs16863365	A	0.109402	0.0226964	1.7945e-06	-0.0109	0.0192	0.5693	35.6005
1115	genus	7	Desulfovibrio	gout	rs2032031	A	-0.0654931	0.0148681	9.14277e-06	-0.0183	0.013	0.1607	36.8162
1116	genus	8	Desulfovibrio	gout	rs2590913	G	0.154496	0.0339396	6.65421e-06	0.0105	0.025	0.6751	30.425
1117	genus	9	Desulfovibrio	gout	rs2853179	C	0.0811971	0.0174234	2.42439e-06	-0.046	0.0156	0.003249	34.8408
1118	genus	10	Desulfovibrio	gout	rs4797774	G	0.212582	0.0470044	5.64315e-06	-0.0005	0.0296	0.987	20.3893
1119	genus	11	Desulfovibrio	gout	rs6580353	T	0.0770979	0.0169735	4.93857e-06	-0.0419	0.0154	0.006538	34.586
1120	genus	12	Desulfovibrio	gout	rs72647089	T	-0.106594	0.0239337	8.29763e-06	0.0066	0.0212	0.7574	36.7422
1121	genus	1	Desulfovibrio	gout	rs7729080	C	-0.070287	0.0157691	9.95869e-06	0.0101	0.0137	0.4617	37.2718
1122	genus	2	Dialister	gout	rs10138457	T	-0.113054	0.0261933	7.88122e-06	0.0477	0.0254	0.06028	39.1436
1123	genus	3	Dialister	gout	rs10938938	G	-0.0773514	0.0170915	7.37063e-06	-0.0054	0.0166	0.746	41.8934
1124	genus	4	Dialister	gout	rs11071887	T	0.0662403	0.0146315	5.91407e-06	0.0026	0.0145	0.8585	39.5288
1125	genus	5	Dialister	gout	rs11166701	G	-0.0655301	0.013186	5.50746e-07	-0.0176	0.0131	0.1812	46.7931
1126	genus	6	Dialister	gout	rs1601589	T	0.101201	0.0227864	7.05672e-06	0.0181	0.0222	0.4163	38.718
1127	genus	7	Dialister	gout	rs2314294	T	0.0865932	0.0193719	8.07899e-06	-0.0134	0.0194	0.4872	37.9285
1128	genus	8	Dialister	gout	rs2435610	A	0.0647131	0.0143314	5.93269e-06	0.0143	0.0146	0.3257	39.422
1129	genus	9	Dialister	gout	rs4747450	C	0.0668509	0.0147685	5.83729e-06	0.0122	0.0148	0.4097	39.5198
1130	genus	10	Dialister	gout	rs4753063	G	-0.0596297	0.0130052	4.85684e-06	0.0018	0.0129	0.8887	43.5054
1131	genus	11	Dialister	gout	rs75416973	A	0.0727223	0.016451	9.46091e-06	-0.0036	0.0161	0.8208	37.6364
1132	genus	12	Dialister	gout	rs764177	C	-0.0601454	0.0135366	9.60772e-06	0.0046	0.0138	0.7409	42.1072
1133	genus	1	Dialister	gout	rs76680460	G	-0.161296	0.0364332	8.19213e-06	0.0558	0.0307	0.06895	32.7842
1134	genus	2	Dorea	gout	rs11150408	T	0.0488254	0.0109063	7.05777e-06	-0.0026	0.0135	0.8493	51.5144
1135	genus	3	Dorea	gout	rs12537781	T	-0.055544	0.0125223	9.15137e-06	0.0295	0.0148	0.0454	55.2299
1136	genus	4	Dorea	gout	rs13279148	G	0.0715309	0.0150878	2.25283e-06	-0.0046	0.0176	0.7945	55.0748
1137	genus	5	Dorea	gout	rs1899291	C	0.0697217	0.0150285	4.56686e-06	-0.0042	0.0189	0.8242	53.9442
1138	genus	6	Dorea	gout	rs3005511	A	0.0516127	0.0112852	5.28702e-06	0.023	0.0136	0.08984	53.2084
1139	genus	7	Dorea	gout	rs345219	T	-0.0497368	0.0112621	8.8006e-06	-0.0106	0.0138	0.4418	54.3835
1140	genus	8	Dorea	gout	rs3752849	G	0.163846	0.036608	7.68057e-06	0.0675	0.0315	0.0321	27.755
1141	genus	9	Dorea	gout	rs4793307	C	0.0574165	0.0122472	4.0069e-06	0.0078	0.0148	0.5961	54.4762
1142	genus	10	Dorea	gout	rs62503162	A	-0.0974091	0.0194379	7.46605e-07	0.0041	0.0235	0.8607	60.1966
1143	genus	11	Dorea	gout	rs73729431	C	-0.13745	0.0299983	3.1674e-06	-0.015	0.0293	0.6081	42.615
1144	genus	1	Dorea	gout	rs78772518	A	0.13826	0.0283609	3.38015e-06	-0.0242	0.0307	0.4312	43.9294
1145	genus	2	Eggerthella	gout	rs112205261	T	-0.188618	0.0403613	3.34648e-06	0.0014	0.026	0.9559	31.9906
1146	genus	3	Eggerthella	gout	rs13070736	A	-0.121331	0.0272024	7.61915e-06	0.0167	0.0182	0.3588	30.7704
1147	genus	4	Eggerthella	gout	rs1784446	G	0.0907728	0.0198096	5.23136e-06	0.0109	0.013	0.4024	27.8639
1148	genus	5	Eggerthella	gout	rs2223081	G	0.102572	0.0221108	3.88889e-06	0.0083	0.0148	0.5736	28.1837
1149	genus	6	Eggerthella	gout	rs2240838	A	0.0980582	0.0197653	7.36205e-07	0.008	0.0134	0.5517	29.9881
1150	genus	7	Eggerthella	gout	rs2877457	G	-0.093486	0.0210208	9.02708e-06	0.0028	0.0152	0.8539	30.4941
1151	genus	8	Eggerthella	gout	rs3851328	T	-0.107774	0.0236527	4.17589e-06	-0.0181	0.0156	0.246	31.471
1152	genus	9	Eggerthella	gout	rs4985746	G	0.110522	0.0247653	5.71461e-06	-0.0266	0.016	0.09582	26.4963
1153	genus	10	Eggerthella	gout	rs6430926	C	0.0879736	0.0197127	8.37122e-06	-0.035	0.0131	0.007759	27.1881
1154	genus	11	Eggerthella	gout	rs67490567	T	0.108495	0.0245457	8.94216e-06	-0.0051	0.0172	0.7653	26.7657
1155	genus	1	Eggerthella	gout	rs76663501	C	0.175349	0.0378576	4.82574e-06	0.0007	0.0242	0.9764	27.1462
1156	genus	2	Eisenbergiella	gout	rs11027642	C	0.129006	0.0284844	4.91871e-06	0.0051	0.0193	0.7924	26.3884
1157	genus	3	Eisenbergiella	gout	rs11079158	T	0.100627	0.022546	7.34849e-06	0.004	0.0151	0.7901	26.0281
1158	genus	4	Eisenbergiella	gout	rs11938607	T	0.0978125	0.0216636	8.2182e-06	0.0044	0.015	0.7676	26.3128
1159	genus	5	Eisenbergiella	gout	rs12257723	A	-0.0952742	0.0211569	8.85121e-06	-0.0218	0.0143	0.1285	29.6068
1160	genus	6	Eisenbergiella	gout	rs12417319	C	-0.112514	0.0250935	7.92853e-06	0.0164	0.0173	0.3426	29.4724
1161	genus	7	Eisenbergiella	gout	rs12710729	C	0.0893384	0.0199069	9.8441e-06	0.0295	0.0135	0.02895	26.1646
1162	genus	8	Eisenbergiella	gout	rs13258851	A	0.137001	0.0302124	7.74648e-06	-0.004	0.021	0.8503	26.4189
1163	genus	9	Eisenbergiella	gout	rs1508033	A	0.091546	0.0195787	3.22889e-06	-0.0055	0.0137	0.6861	27.1761
1164	genus	10	Eisenbergiella	gout	rs1553971	T	0.120965	0.0263054	5.26837e-06	-0.0189	0.018	0.293	26.7653
1165	genus	11	Eisenbergiella	gout	rs2683098	C	0.107319	0.022515	2.2375e-06	0.0023	0.0156	0.8807	27.671
1166	genus	12	Eisenbergiella	gout	rs3812426	G	0.106447	0.0224159	2.71687e-06	-0.0199	0.0153	0.1924	27.5777
1167	genus	1	Eisenbergiella	gout	rs4462860	G	0.0939071	0.0201104	4.16221e-06	0.0096	0.0141	0.4958	26.8271
1168	genus	2	Enterorhabdus	gout	rs10098492	T	0.132323	0.0293688	6.40572e-06	0.0254	0.0225	0.2584	36.5284
1169	genus	3	Enterorhabdus	gout	rs10764181	C	0.0832108	0.0169111	1.2145e-06	0.0115	0.0133	0.389	40.1451
1170	genus	4	Enterorhabdus	gout	rs114731706	T	0.182308	0.0382298	2.17342e-06	0.039	0.0292	0.1828	34.4091
1171	genus	5	Enterorhabdus	gout	rs12647099	G	-0.0959507	0.0162675	3.89801e-09	-0.0018	0.0129	0.889	54.4356
1172	genus	6	Enterorhabdus	gout	rs2051957	C	0.0843291	0.0189864	8.89859e-06	-0.0084	0.015	0.5751	36.4597
1173	genus	7	Enterorhabdus	gout	rs3017103	A	0.0980897	0.0208995	2.94044e-06	-0.0052	0.0169	0.7559	38.4038
1174	genus	8	Enterorhabdus	gout	rs424715	T	0.0818743	0.0174855	4.4088e-06	0.0008	0.0157	0.9611	38.3193
1175	genus	9	Enterorhabdus	gout	rs73331712	T	0.26199	0.055123	4.84923e-06	0.0224	0.0299	0.4549	24.084
1176	genus	10	Enterorhabdus	gout	rs77655283	G	0.132988	0.0298306	5.88042e-06	0.0602	0.0249	0.01538	36.5105
1177	genus	1	Enterorhabdus	gout	rs7765821	A	-0.074323	0.0166495	7.81084e-06	-0.0058	0.0134	0.6667	40.6034
1178	genus	2	Erysipelatoclostridium	gout	rs1434153	G	-0.0684526	0.0152443	6.85295e-06	-0.0032	0.0142	0.8234	30.6887
1179	genus	3	Erysipelatoclostridium	gout	rs16936671	C	-0.0968026	0.0217883	6.04309e-06	0.0082	0.0193	0.6704	30.0867
1180	genus	4	Erysipelatoclostridium	gout	rs17804233	T	-0.0662914	0.0144203	4.58605e-06	0.0254	0.0129	0.04961	31.6376
1181	genus	5	Erysipelatoclostridium	gout	rs2901723	C	0.0641339	0.0144295	8.79469e-06	-0.0133	0.0132	0.3165	27.7386
1182	genus	6	Erysipelatoclostridium	gout	rs340991	A	-0.0740482	0.0158891	3.74942e-06	0.0096	0.0142	0.4964	32.0881
1183	genus	7	Erysipelatoclostridium	gout	rs3804326	A	0.14147	0.0336352	9.85273e-06	-0.0478	0.0253	0.05903	22.2532
1184	genus	8	Erysipelatoclostridium	gout	rs45480394	T	-0.0687134	0.0151835	7.66155e-06	-0.01	0.0143	0.4813	30.8496
1185	genus	9	Erysipelatoclostridium	gout	rs4697572	A	-0.0810636	0.0163308	7.5935e-07	-0.0123	0.0151	0.4158	34.2695
1186	genus	10	Erysipelatoclostridium	gout	rs58236560	G	-0.111157	0.0234426	2.1612e-06	-0.0074	0.0218	0.7337	32.0034
1187	genus	11	Erysipelatoclostridium	gout	rs61806970	C	0.142548	0.0320688	9.0941e-06	-0.001	0.0269	0.9707	26.1601
1188	genus	12	Erysipelatoclostridium	gout	rs622418	A	-0.0668051	0.0143224	3.68156e-06	0.0143	0.0129	0.2707	32.1204
1189	genus	13	Erysipelatoclostridium	gout	rs6474512	A	0.067015	0.0143201	3.01546e-06	-0.0169	0.013	0.1914	29.3217
1190	genus	14	Erysipelatoclostridium	gout	rs710230	T	0.143381	0.0281514	6.3312e-07	0.018	0.0261	0.4915	30.4194
1191	genus	15	Erysipelatoclostridium	gout	rs7221249	A	0.0839861	0.0142741	4.30951e-09	0.0243	0.0132	0.06475	36.369
1192	genus	1	Erysipelatoclostridium	gout	rs9590927	G	-0.0646003	0.0143479	6.39042e-06	0.0009	0.0131	0.9477	30.9576
1193	genus	2	ErysipelotrichaceaeUCG003	gout	rs10164067	T	-0.10326	0.0212405	1.13086e-06	-0.0243	0.0227	0.2846	35.6663
1194	genus	3	ErysipelotrichaceaeUCG003	gout	rs11666127	A	-0.0719187	0.0161371	7.90414e-06	-0.0079	0.0181	0.6614	31.9168
1195	genus	4	ErysipelotrichaceaeUCG003	gout	rs11994308	C	0.115417	0.0242503	1.32563e-06	-0.0027	0.0262	0.9172	31.2022
1196	genus	5	ErysipelotrichaceaeUCG003	gout	rs12251396	A	-0.0705399	0.0158766	9.51839e-06	0.0449	0.0169	0.007978	32.2554
1197	genus	6	ErysipelotrichaceaeUCG003	gout	rs17798136	G	0.158818	0.0347674	3.23598e-06	0.0765	0.03	0.0108	21.8409
1198	genus	7	ErysipelotrichaceaeUCG003	gout	rs214586	T	-0.106455	0.024038	8.50147e-06	0.0032	0.0265	0.9055	31.3642
1199	genus	8	ErysipelotrichaceaeUCG003	gout	rs2302840	T	-0.0871966	0.017687	1.29329e-06	0.0402	0.0196	0.04058	36.7518
1200	genus	9	ErysipelotrichaceaeUCG003	gout	rs28568391	A	-0.0583911	0.0118741	6.41953e-07	-0.0049	0.0136	0.7174	36.234
1201	genus	10	ErysipelotrichaceaeUCG003	gout	rs4758231	G	-0.0551754	0.0122047	6.54912e-06	0.0012	0.014	0.9334	33.5903
1202	genus	11	ErysipelotrichaceaeUCG003	gout	rs59068084	T	0.0564772	0.0120224	3.11742e-06	0.004	0.0133	0.7645	31.9665
1203	genus	12	ErysipelotrichaceaeUCG003	gout	rs62403464	T	-0.0731743	0.0156516	3.43738e-06	0.0068	0.0171	0.6918	34.788
1204	genus	13	ErysipelotrichaceaeUCG003	gout	rs6875357	C	0.165673	0.0353831	6.69637e-06	0.0092	0.0301	0.7593	21.7255
1205	genus	14	ErysipelotrichaceaeUCG003	gout	rs73074432	C	0.072154	0.0164378	9.9902e-06	-0.0106	0.0179	0.5531	29.5991
1206	genus	15	ErysipelotrichaceaeUCG003	gout	rs74988980	G	-0.133141	0.0348574	8.64276e-06	0.023	0.0301	0.4451	18.1055
1207	genus	16	ErysipelotrichaceaeUCG003	gout	rs75949021	T	-0.169667	0.0374238	3.57507e-06	-0.0313	0.0297	0.2921	22.9773
1208	genus	17	ErysipelotrichaceaeUCG003	gout	rs76502207	T	0.144844	0.0289929	6.41121e-07	-0.0209	0.0288	0.4689	28.9091
1209	genus	1	ErysipelotrichaceaeUCG003	gout	rs8053479	A	-0.0838212	0.0186509	5.83413e-06	0.0032	0.0205	0.8777	32.1946
1210	genus	2	Escherichia.Shigella	gout	rs112767262	T	0.0732963	0.0163589	8.20636e-06	-0.0139	0.017	0.4146	38.765
1211	genus	3	Escherichia.Shigella	gout	rs113127095	A	0.151009	0.0323434	3.33349e-06	0.0187	0.0284	0.5092	33.8231
1212	genus	4	Escherichia.Shigella	gout	rs113513883	A	0.172283	0.038041	5.27716e-06	-0.0416	0.0292	0.1539	28.1017
1213	genus	5	Escherichia.Shigella	gout	rs1154904	A	-0.0613376	0.0130644	3.03751e-06	-0.0013	0.0133	0.9212	44.6127
1214	genus	6	Escherichia.Shigella	gout	rs118526	C	-0.0594401	0.013598	7.99566e-06	-0.0073	0.0133	0.5856	41.1748
1215	genus	7	Escherichia.Shigella	gout	rs2798105	A	-0.100851	0.0222045	8.24501e-06	-0.0431	0.0215	0.04534	41.862
1216	genus	8	Escherichia.Shigella	gout	rs4731451	G	-0.0609885	0.0135157	7.4731e-06	0.0174	0.0134	0.1945	42.8106
1217	genus	9	Escherichia.Shigella	gout	rs57024273	T	0.0626172	0.0139919	9.70464e-06	0.0028	0.0145	0.8479	38.8624
1218	genus	10	Escherichia.Shigella	gout	rs592299	T	-0.0592004	0.0129486	4.76927e-06	0.0077	0.0132	0.562	43.3865
1219	genus	11	Escherichia.Shigella	gout	rs73208162	A	-0.119296	0.024839	2.19391e-06	0.0183	0.0265	0.49	43.9424
1220	genus	12	Escherichia.Shigella	gout	rs76027895	C	0.0996003	0.0220509	6.71981e-06	0.0401	0.0236	0.0885	39.461
1221	genus	1	Escherichia.Shigella	gout	rs9914886	G	-0.133719	0.030268	8.97117e-06	-0.0903	0.0273	0.0009319	38.3383
1222	genus	2	Faecalibacterium	gout	rs10927394	G	-0.232262	0.0512364	7.01885e-06	-0.0615	0.0369	0.09567	23.8879
1223	genus	3	Faecalibacterium	gout	rs114946999	C	-0.0861565	0.01896	5.69574e-06	-0.0091	0.0225	0.6847	49.0569
1224	genus	4	Faecalibacterium	gout	rs11776390	T	-0.078354	0.017183	6.39675e-06	0.0015	0.0212	0.9432	50.7965
1225	genus	5	Faecalibacterium	gout	rs1271565	C	-0.0576251	0.0119649	1.30169e-06	0.0094	0.0149	0.526	55.1602
1226	genus	6	Faecalibacterium	gout	rs12753492	A	0.0641305	0.0149933	8.80273e-06	-0.0004	0.0185	0.9815	45.6071
1227	genus	7	Faecalibacterium	gout	rs2835874	T	-0.0866356	0.0196496	7.54405e-06	-0.0087	0.0238	0.7153	50.255
1228	genus	8	Faecalibacterium	gout	rs28425620	A	0.0503645	0.010937	3.84517e-06	-0.0036	0.0132	0.7857	49.7811
1229	genus	9	Faecalibacterium	gout	rs6910935	A	0.134864	0.0277032	1.37848e-06	0.0256	0.029	0.3772	43.5544
1230	genus	10	Faecalibacterium	gout	rs75499067	C	0.227585	0.0465522	1.76448e-06	0.0221	0.0305	0.4702	25.2871
1231	genus	11	Faecalibacterium	gout	rs79656633	T	0.145631	0.0323019	8.13557e-06	-0.0652	0.0313	0.03731	34.025
1232	genus	12	Faecalibacterium	gout	rs7966283	G	0.0848968	0.0157049	6.24227e-08	0.0286	0.02	0.1533	58.0484
1233	genus	1	Faecalibacterium	gout	rs9536330	T	-0.048317	0.010797	5.33258e-06	-0.0166	0.0135	0.2186	51.7512
1234	genus	2	FamilyXIIIAD3011group	gout	rs11126423	C	0.0904399	0.0196301	5.91249e-06	-0.0231	0.022	0.2932	36.9862
1235	genus	3	FamilyXIIIAD3011group	gout	rs11736617	G	-0.0759493	0.0172101	9.02048e-06	0.0123	0.0192	0.522	38.3245
1236	genus	4	FamilyXIIIAD3011group	gout	rs12812672	T	-0.096065	0.020828	2.55807e-06	-0.0077	0.0226	0.7343	39.8167
1237	genus	5	FamilyXIIIAD3011group	gout	rs149302	T	-0.0645635	0.0143225	7.4818e-06	-0.0124	0.0159	0.4376	39.7414
1238	genus	6	FamilyXIIIAD3011group	gout	rs16840310	A	-0.0608052	0.0122149	6.75113e-07	-0.0041	0.0134	0.757	44.0589
1239	genus	7	FamilyXIIIAD3011group	gout	rs16940167	C	0.0732552	0.0159898	3.90837e-06	0.0047	0.0173	0.7871	37.4338
1240	genus	8	FamilyXIIIAD3011group	gout	rs17156849	G	-0.112891	0.0245292	4.19171e-06	-0.0038	0.0245	0.8769	39.4249
1241	genus	9	FamilyXIIIAD3011group	gout	rs62029761	A	0.128753	0.0276002	3.89083e-06	0.0256	0.0282	0.3627	31.108
1242	genus	10	FamilyXIIIAD3011group	gout	rs62200412	C	-0.0800851	0.0163834	5.80219e-07	0.0057	0.0181	0.7533	42.4341
1243	genus	11	FamilyXIIIAD3011group	gout	rs72730932	C	-0.0899559	0.0177107	6.88766e-07	0.0308	0.0185	0.09666	43.2796
1244	genus	12	FamilyXIIIAD3011group	gout	rs739451	C	0.0649589	0.0147534	7.8781e-06	0.0014	0.0164	0.9332	36.0288
1245	genus	13	FamilyXIIIAD3011group	gout	rs9276029	A	-0.0811384	0.0185669	8.92766e-06	-0.0049	0.0194	0.8005	37.6546
1246	genus	14	FamilyXIIIAD3011group	gout	rs9837139	A	0.10752	0.0240482	8.70808e-06	-0.0153	0.0265	0.5636	35.6531
1247	genus	1	FamilyXIIIAD3011group	gout	rs9876298	T	0.0634786	0.0129766	1.13476e-06	-0.0229	0.0141	0.1035	39.8578
1248	genus	2	FamilyXIIIUCG001	gout	rs112362903	A	-0.149047	0.0333271	7.8777e-06	0.0004	0.0323	0.9901	48.1391
1249	genus	3	FamilyXIIIUCG001	gout	rs12049454	T	-0.0647298	0.0134065	1.17378e-06	0.0254	0.0141	0.07264	63.057
1250	genus	4	FamilyXIIIUCG001	gout	rs13050307	G	-0.0753344	0.0165109	6.21061e-06	0.0091	0.0173	0.5976	59.4679
1251	genus	5	FamilyXIIIUCG001	gout	rs1426266	T	-0.0665521	0.0137151	1.24935e-06	-0.0175	0.0141	0.2137	63.3934
1252	genus	6	FamilyXIIIUCG001	gout	rs3842897	G	-0.112639	0.0242751	5.19705e-06	0.0323	0.0246	0.1903	59.7227
1253	genus	7	FamilyXIIIUCG001	gout	rs62414802	C	-0.0611904	0.013457	4.29181e-06	-0.0246	0.0137	0.07283	59.2548
1254	genus	8	FamilyXIIIUCG001	gout	rs7119679	G	-0.0809085	0.0174782	3.52494e-06	0.0283	0.0187	0.1307	59.6634
1255	genus	9	FamilyXIIIUCG001	gout	rs76463770	A	0.19313	0.0419866	3.77476e-06	-0.095	0.0305	0.001822	35.9485
1256	genus	1	FamilyXIIIUCG001	gout	rs8076666	A	0.088655	0.0198094	8.0183e-06	0.0233	0.0206	0.2574	52.7653
1257	genus	2	Flavonifractor	gout	rs114873521	C	-0.130067	0.0294087	7.12522e-06	0.0084	0.0276	0.7614	73.6629
1258	genus	3	Flavonifractor	gout	rs11811696	T	-0.116063	0.0241012	2.07346e-06	0.0081	0.0222	0.7165	84.8577
1259	genus	4	Flavonifractor	gout	rs12030302	A	-0.0692276	0.0137467	5.6084e-07	-0.0018	0.0129	0.8864	91.3096
1260	genus	5	Flavonifractor	gout	rs216583	A	0.0630415	0.014232	9.6046e-06	0.0191	0.0138	0.1664	72.2366
1261	genus	6	Flavonifractor	gout	rs34066017	A	0.0764294	0.0159789	1.52086e-06	0.0119	0.0147	0.4202	78.5438
1262	genus	1	Flavonifractor	gout	rs806808	T	0.0667272	0.0136557	1.17972e-06	0.0032	0.0131	0.8051	80.5293
1263	genus	2	Fusicatenibacter	gout	rs10439674	A	-0.0572129	0.0130007	7.68485e-06	0.0053	0.0158	0.7365	31.5027
1264	genus	3	Fusicatenibacter	gout	rs167879	C	-0.0659543	0.0148763	5.86893e-06	-0.0042	0.0174	0.8112	30.9916
1265	genus	4	Fusicatenibacter	gout	rs1864685	A	-0.0494799	0.0108105	4.96161e-06	0.0108	0.0132	0.413	32.7989
1266	genus	5	Fusicatenibacter	gout	rs2025938	G	-0.0967298	0.0205426	2.98832e-06	0.0078	0.0235	0.7386	32.084
1267	genus	6	Fusicatenibacter	gout	rs206581	A	-0.0568339	0.0127894	8.95756e-06	-0.0029	0.0154	0.852	31.8233
1268	genus	7	Fusicatenibacter	gout	rs2132128	G	-0.0771914	0.0160344	1.07686e-06	-0.0417	0.0198	0.03533	34.5516
1269	genus	8	Fusicatenibacter	gout	rs3303	T	-0.0953657	0.020407	3.93891e-06	0.0056	0.0245	0.8202	33.0428
1270	genus	9	Fusicatenibacter	gout	rs4378146	A	-0.0616691	0.0125259	7.20451e-07	0.0049	0.0149	0.7411	35.3764
1271	genus	10	Fusicatenibacter	gout	rs60254196	A	-0.0492427	0.0109365	5.46739e-06	-0.0073	0.0134	0.5847	31.89
1272	genus	11	Fusicatenibacter	gout	rs62187631	T	-0.0710571	0.015924	4.54526e-06	0.0006	0.0186	0.9745	31.1806
1273	genus	12	Fusicatenibacter	gout	rs62353480	A	-0.0701397	0.0145589	1.56768e-06	-0.001	0.0175	0.9549	33.3496
1274	genus	13	Fusicatenibacter	gout	rs6515626	G	0.141575	0.0313559	7.28654e-06	-0.005	0.0302	0.8682	19.836
1275	genus	14	Fusicatenibacter	gout	rs704418	T	0.0739124	0.0151073	7.77428e-07	-0.0194	0.0183	0.2884	31.8841
1276	genus	15	Fusicatenibacter	gout	rs7069626	T	0.0509014	0.0111381	5.41632e-06	0.0165	0.0132	0.2119	30.5628
1277	genus	16	Fusicatenibacter	gout	rs73103914	A	-0.0597324	0.0134458	8.29563e-06	0.0034	0.0159	0.8321	31.8133
1278	genus	17	Fusicatenibacter	gout	rs792108	T	-0.0508345	0.0113843	8.49535e-06	-0.0042	0.0137	0.7599	31.6174
1279	genus	18	Fusicatenibacter	gout	rs8028026	A	-0.0792146	0.0180505	8.0633e-06	-0.0033	0.0211	0.8768	30.6488
1280	genus	19	Fusicatenibacter	gout	rs8063430	T	-0.104026	0.022217	4.9289e-06	-0.0076	0.0275	0.7823	31.8243
1281	genus	1	Fusicatenibacter	gout	rs9905659	G	-0.061617	0.0136576	7.30993e-06	-0.0023	0.0166	0.8908	32.3239
1282	genus	2	Gordonibacter	gout	rs13412653	A	0.107597	0.0239228	8.61141e-06	-0.011	0.0134	0.4095	19.4369
1283	genus	3	Gordonibacter	gout	rs16955299	G	-0.196423	0.0433538	6.37019e-06	-0.0083	0.0245	0.7355	22.2589
1284	genus	4	Gordonibacter	gout	rs322296	G	0.17869	0.037722	4.02422e-06	0.0291	0.0205	0.1556	19.9916
1285	genus	5	Gordonibacter	gout	rs35042269	C	-0.180293	0.0403296	8.10852e-06	0.0213	0.0218	0.3288	22.0109
1286	genus	6	Gordonibacter	gout	rs3765837	T	-0.190729	0.0433608	7.16906e-06	-0.039	0.0238	0.1009	21.5239
1287	genus	7	Gordonibacter	gout	rs4596722	A	0.102908	0.0231571	9.0568e-06	-0.0018	0.0132	0.891	19.2238
1288	genus	8	Gordonibacter	gout	rs61934597	C	-0.172495	0.0388567	8.36672e-06	0.0256	0.0219	0.2422	22.1012
1289	genus	9	Gordonibacter	gout	rs71545975	A	-0.153972	0.0338918	7.03944e-06	0.0112	0.0183	0.5403	22.2763
1290	genus	10	Gordonibacter	gout	rs72714787	C	0.181405	0.0377102	1.42889e-06	-0.0472	0.0218	0.03039	20.6666
1291	genus	11	Gordonibacter	gout	rs72939513	A	-0.21399	0.0490592	7.98199e-06	0.002	0.028	0.9423	20.9868
1292	genus	12	Gordonibacter	gout	rs7294633	C	0.12867	0.0249946	3.43763e-07	-0.0269	0.014	0.05455	21.9748
1293	genus	13	Gordonibacter	gout	rs74484720	T	-0.243039	0.046747	1.84431e-07	-0.0048	0.0252	0.8488	25.4796
1294	genus	1	Gordonibacter	gout	rs768830	G	0.149852	0.0333315	7.75583e-06	-0.0192	0.0194	0.3219	19.4295
1295	genus	2	Haemophilus	gout	rs10781340	G	0.0948915	0.0203221	4.32266e-06	-0.0172	0.0176	0.3264	46.7976
1296	genus	3	Haemophilus	gout	rs111582866	G	-0.124265	0.026016	1.27347e-06	0.0034	0.022	0.8759	50.962
1297	genus	4	Haemophilus	gout	rs35509	G	0.128249	0.0268779	2.00952e-06	0.0198	0.0227	0.385	46.0396
1298	genus	5	Haemophilus	gout	rs4822728	T	0.0705861	0.0151388	3.47849e-06	-0.023	0.0133	0.08338	46.9567
1299	genus	6	Haemophilus	gout	rs76022354	C	0.244638	0.0505504	1.83031e-06	0.0203	0.0306	0.508	29.5795
1300	genus	7	Haemophilus	gout	rs78909003	T	-0.246256	0.0503924	1.66745e-06	0.0255	0.0298	0.3922	34.8323
1301	genus	8	Haemophilus	gout	rs9328464	T	0.0723095	0.0148799	1.42269e-06	-0.0057	0.0128	0.6593	48.8291
1302	genus	9	Haemophilus	gout	rs9382510	C	-0.093521	0.0172649	7.12051e-08	0.0164	0.0154	0.2883	60.5665
1303	genus	1	Haemophilus	gout	rs9895850	T	-0.192957	0.0416755	2.1406e-06	0.0195	0.0296	0.5099	37.0782
1304	genus	2	Holdemanella	gout	rs12414567	A	0.0838755	0.0190568	8.06919e-06	-0.019	0.0153	0.2143	28.0639
1305	genus	3	Holdemanella	gout	rs12513188	G	0.0903906	0.0195276	4.6548e-06	-0.0101	0.0166	0.5422	29.5076
1306	genus	4	Holdemanella	gout	rs17586763	T	-0.227285	0.0510135	7.71949e-06	0.0129	0.031	0.6771	22.5615
1307	genus	5	Holdemanella	gout	rs1926302	G	-0.107972	0.0231421	7.50141e-06	-0.0131	0.0197	0.5059	33.0664
1308	genus	6	Holdemanella	gout	rs34187114	C	-0.104505	0.022601	5.13495e-06	0.0125	0.0177	0.48	32.7612
1309	genus	7	Holdemanella	gout	rs35228298	G	0.0934832	0.0202886	7.29849e-06	0.0074	0.016	0.6414	28.8823
1310	genus	8	Holdemanella	gout	rs4541991	T	-0.0927334	0.0194435	2.10094e-06	-0.0105	0.016	0.5124	33.743
1311	genus	9	Holdemanella	gout	rs607782	T	-0.0854214	0.0172515	7.19447e-07	-0.0067	0.0142	0.6369	34.6544
1312	genus	10	Holdemanella	gout	rs62113381	T	-0.105447	0.0232029	5.53879e-06	-0.0109	0.019	0.5654	31.3751
1313	genus	11	Holdemanella	gout	rs73011279	T	-0.0961669	0.0199336	1.36046e-06	0.0304	0.016	0.05808	33.7203
1314	genus	12	Holdemanella	gout	rs75764681	T	-0.283103	0.0598999	1.94273e-06	0.0235	0.0326	0.4705	21.462
1315	genus	13	Holdemanella	gout	rs8113760	G	0.078999	0.01734	4.62395e-06	0.0001	0.0141	0.9949	28.5765
1316	genus	1	Holdemanella	gout	rs9365544	C	0.0935071	0.0178715	2.51519e-07	-0.0046	0.0147	0.7549	33.1068
1317	genus	2	Holdemania	gout	rs10885477	T	-0.135137	0.0301894	8.59833e-06	-0.0104	0.0261	0.6907	27.2493
1318	genus	3	Holdemania	gout	rs11080063	G	-0.0665238	0.0149837	6.66887e-06	0.0288	0.0129	0.02573	27.6268
1319	genus	4	Holdemania	gout	rs111745969	A	0.120677	0.0265781	3.70776e-06	0.0291	0.0228	0.2031	24.3838
1320	genus	5	Holdemania	gout	rs113593397	A	-0.128935	0.0282526	9.35728e-06	-0.0261	0.0231	0.2581	27.1926
1321	genus	6	Holdemania	gout	rs116500994	G	-0.13755	0.0293386	2.34479e-06	0.0277	0.0254	0.2758	28.189
1322	genus	7	Holdemania	gout	rs12701617	A	-0.0660617	0.0149427	9.51844e-06	-0.0012	0.013	0.924	27.5097
1323	genus	8	Holdemania	gout	rs150765194	T	0.160763	0.0331004	2.75769e-06	0.0504	0.029	0.08247	23.6585
1324	genus	9	Holdemania	gout	rs1867876	T	0.0842919	0.0162192	2.7388e-07	0.0149	0.0142	0.2942	29.2202
1325	genus	10	Holdemania	gout	rs4146507	C	0.079488	0.0177002	7.22973e-06	0.0223	0.0159	0.1594	25.4542
1326	genus	11	Holdemania	gout	rs6133067	T	0.0910829	0.0178561	5.16929e-07	0.019	0.017	0.2643	28.297
1327	genus	12	Holdemania	gout	rs73139538	G	-0.148594	0.0327469	7.77178e-06	-0.012	0.0275	0.6615	26.7148
1328	genus	13	Holdemania	gout	rs77293403	A	0.164556	0.0341775	1.77466e-06	-0.0376	0.0278	0.1766	24.6712
1329	genus	14	Holdemania	gout	rs80149660	C	-0.232987	0.0519183	6.04217e-06	-0.0193	0.0284	0.4955	17.1885
1330	genus	15	Holdemania	gout	rs9500080	C	0.0926764	0.0178886	4.08515e-07	-0.0002	0.0158	0.9885	29.1289
1331	genus	16	Holdemania	gout	rs9529719	T	0.074038	0.0160494	5.96669e-06	-0.0163	0.014	0.2439	26.1094
1332	genus	1	Holdemania	gout	rs967319	T	0.0788638	0.0176744	8.38155e-06	-0.0037	0.0151	0.8049	25.2995
1333	genus	2	Howardella	gout	rs10048062	C	-0.147352	0.0336531	8.58873e-06	0.0006	0.0191	0.9735	26.1345
1334	genus	3	Howardella	gout	rs12452946	A	-0.105833	0.0228941	3.80393e-06	-0.0201	0.013	0.1205	27.6852
1335	genus	4	Howardella	gout	rs1484873	A	-0.227831	0.046335	2.55918e-06	0.1077	0.0275	8.831e-05	28.8561
1336	genus	5	Howardella	gout	rs17167098	G	-0.169366	0.0352068	1.12323e-06	0.0061	0.019	0.7498	28.1088
1337	genus	6	Howardella	gout	rs17529367	A	-0.135992	0.0298787	5.62158e-06	-0.0261	0.0161	0.1035	26.5884
1338	genus	7	Howardella	gout	rs2154047	C	-0.192557	0.0420093	9.97042e-06	-0.0096	0.0241	0.6901	26.8269
1339	genus	8	Howardella	gout	rs36081916	T	-0.18123	0.0402987	4.7004e-06	-0.0187	0.0225	0.4051	24.8545
1340	genus	9	Howardella	gout	rs3791893	A	0.147035	0.034023	9.49716e-06	-0.001	0.0202	0.9608	22.3881
1341	genus	10	Howardella	gout	rs609430	T	-0.112045	0.0239328	3.34484e-06	-0.0281	0.0135	0.03804	28.0539
1342	genus	11	Howardella	gout	rs672217	G	0.164146	0.0349993	3.52468e-06	-0.025	0.0193	0.1952	23.4832
1343	genus	1	Howardella	gout	rs901099	T	-0.12718	0.0250924	6.52858e-07	0.0013	0.0144	0.9292	29.9576
1344	genus	2	Hungatella	gout	rs10044993	C	0.139547	0.0316748	8.06668e-06	0.0322	0.0182	0.07673	53.1049
1345	genus	3	Hungatella	gout	rs13128780	T	-0.149725	0.0312777	1.74998e-06	-0.0001	0.0183	0.9948	64.8472
1346	genus	4	Hungatella	gout	rs13249325	T	-0.100023	0.0225883	9.69162e-06	0.0145	0.0133	0.275	61.1538
1347	genus	5	Hungatella	gout	rs17092615	G	0.152235	0.0337867	7.37677e-06	0.013	0.0196	0.5087	52.807
1348	genus	1	Hungatella	gout	rs72759041	G	-0.126025	0.0282242	3.86095e-06	-0.0137	0.0163	0.4005	59.591
1349	genus	2	Intestinibacter	gout	rs11109097	C	0.0624272	0.0138539	5.49484e-06	-0.017	0.0143	0.2341	31.3322
1350	genus	3	Intestinibacter	gout	rs118030283	G	-0.151829	0.0324471	2.67439e-06	0.0183	0.0282	0.5159	30.6813
1351	genus	4	Intestinibacter	gout	rs16938435	T	-0.112189	0.0235439	1.80097e-06	-0.0448	0.0238	0.05993	36.6697
1352	genus	5	Intestinibacter	gout	rs2098844	C	-0.0575295	0.0128416	6.78879e-06	-0.0098	0.0133	0.4609	34.3781
1353	genus	6	Intestinibacter	gout	rs2702387	A	0.0608559	0.0132145	4.25994e-06	-0.0002	0.0138	0.9857	32.5565
1354	genus	7	Intestinibacter	gout	rs4327025	G	-0.0810346	0.0154397	1.64326e-07	0.0107	0.0157	0.4958	40.5499
1355	genus	8	Intestinibacter	gout	rs447950	A	0.0628342	0.0136652	5.63911e-06	0.0059	0.0138	0.6695	32.525
1356	genus	9	Intestinibacter	gout	rs478972	T	-0.142681	0.0297116	1.81991e-06	0.027	0.0295	0.3602	33.9917
1357	genus	10	Intestinibacter	gout	rs6062862	A	0.0924508	0.0204658	6.67984e-06	0.0009	0.0205	0.9655	31.8234
1358	genus	11	Intestinibacter	gout	rs62430350	T	0.151096	0.0351476	6.84229e-06	0.0046	0.0292	0.8739	23.7605
1359	genus	12	Intestinibacter	gout	rs68093214	C	0.0662258	0.0149877	9.25769e-06	-0.0154	0.0153	0.3124	30.7509
1360	genus	13	Intestinibacter	gout	rs6823063	C	0.069384	0.0143738	1.59805e-06	-0.0038	0.0143	0.7929	34.0643
1361	genus	14	Intestinibacter	gout	rs6875660	C	0.0890455	0.0193905	3.05781e-06	0.0006	0.0202	0.9749	32.4714
1362	genus	15	Intestinibacter	gout	rs893394	G	0.0583322	0.0130729	7.85038e-06	-0.0036	0.0134	0.7907	31.0395
1363	genus	1	Intestinibacter	gout	rs9348442	C	0.099082	0.0221625	6.25936e-06	0.0197	0.0232	0.3953	31.6631
1364	genus	2	Intestinimonas	gout	rs10262702	T	0.0918017	0.0194885	2.06073e-06	0.0083	0.0204	0.682	27.0879
1365	genus	3	Intestinimonas	gout	rs11258178	A	0.0660742	0.0134139	6.98195e-07	0.0178	0.0136	0.1916	28.2646
1366	genus	4	Intestinimonas	gout	rs11928843	G	-0.0607331	0.0132035	4.20567e-06	0.0012	0.0132	0.9284	28.8234
1367	genus	5	Intestinimonas	gout	rs12226153	A	-0.151142	0.0306922	5.12171e-07	-0.005	0.0279	0.8576	27.2417
1368	genus	6	Intestinimonas	gout	rs17067892	C	0.107194	0.0250013	6.37926e-06	0.0265	0.0252	0.2926	24.5141
1369	genus	7	Intestinimonas	gout	rs1859797	G	0.060368	0.0131793	4.12235e-06	-0.0041	0.0132	0.756	26.3744
1370	genus	8	Intestinimonas	gout	rs2276760	A	-0.0685234	0.0152546	7.84062e-06	-0.0134	0.0159	0.3997	28.4833
1371	genus	9	Intestinimonas	gout	rs2731794	C	0.120632	0.0257529	1.91744e-06	-0.0229	0.0258	0.375	26.1051
1372	genus	10	Intestinimonas	gout	rs2930225	G	0.0729524	0.0152948	1.34622e-06	-0.0024	0.0154	0.8785	27.7006
1373	genus	11	Intestinimonas	gout	rs4113676	A	-0.218507	0.0490152	7.41635e-06	0.0159	0.0313	0.6107	14.9129
1374	genus	12	Intestinimonas	gout	rs4784055	T	-0.175324	0.038599	8.71812e-07	-0.0261	0.0317	0.4099	15.2658
1375	genus	13	Intestinimonas	gout	rs62240188	G	0.130074	0.0267179	2.20308e-06	0.0247	0.0256	0.3335	25.9942
1376	genus	14	Intestinimonas	gout	rs62427239	C	0.162658	0.0367647	9.40505e-06	-0.0044	0.0309	0.8869	18.4739
1377	genus	15	Intestinimonas	gout	rs6934519	C	0.0692373	0.0151154	8.56956e-06	0.031	0.0146	0.03339	26.7519
1378	genus	16	Intestinimonas	gout	rs716604	A	0.0818068	0.0165992	8.5663e-07	0.0018	0.0164	0.9113	28.6855
1379	genus	17	Intestinimonas	gout	rs7170984	T	-0.0658116	0.0140767	2.98356e-06	-0.0155	0.0142	0.2764	29.701
1380	genus	18	Intestinimonas	gout	rs72982915	C	0.183158	0.0402743	4.91157e-06	0.0426	0.0302	0.158	17.6548
1381	genus	1	Intestinimonas	gout	rs80092034	A	-0.140274	0.0315078	9.06558e-06	0.0604	0.0299	0.04324	24.8131
1382	genus	2	Lachnoclostridium	gout	rs1031599	G	-0.078627	0.0175644	6.31376e-06	-0.0255	0.0234	0.2772	40.6405
1383	genus	3	Lachnoclostridium	gout	rs12566975	T	-0.0468097	0.0105787	9.57204e-06	0.001	0.0131	0.94	40.7389
1384	genus	4	Lachnoclostridium	gout	rs1528479	G	-0.0497798	0.0111919	9.63976e-06	-0.0131	0.0139	0.3475	40.461
1385	genus	5	Lachnoclostridium	gout	rs1997204	T	-0.108075	0.0242022	5.97081e-06	0.0288	0.0271	0.2876	36.6612
1386	genus	6	Lachnoclostridium	gout	rs2385421	A	0.0746186	0.0180734	7.13717e-06	-0.0301	0.0239	0.2087	35.6453
1387	genus	7	Lachnoclostridium	gout	rs3821998	C	-0.0864066	0.0192519	6.72052e-06	0.0147	0.023	0.5223	41.3387
1388	genus	8	Lachnoclostridium	gout	rs4738679	G	-0.0520267	0.011404	4.41754e-06	-0.0194	0.0139	0.1635	42.0424
1389	genus	9	Lachnoclostridium	gout	rs6112314	A	-0.0561715	0.0108174	2.43212e-07	-0.0158	0.0132	0.2341	47.9602
1390	genus	10	Lachnoclostridium	gout	rs615997	T	0.0511752	0.0106491	2.02677e-06	0.0107	0.0131	0.4144	41.2764
1391	genus	11	Lachnoclostridium	gout	rs61915982	T	0.0809711	0.0173571	3.17809e-06	-0.0098	0.0201	0.6261	38.7681
1392	genus	12	Lachnoclostridium	gout	rs62285313	A	0.0864203	0.0181565	1.58331e-06	-0.0089	0.0215	0.68	39.7908
1393	genus	13	Lachnoclostridium	gout	rs6498001	C	0.0468982	0.0105966	9.57282e-06	0.0035	0.013	0.7877	38.1414
1394	genus	14	Lachnoclostridium	gout	rs72829893	G	0.117472	0.0268103	5.57766e-06	-0.0167	0.0304	0.5817	31.192
1395	genus	15	Lachnoclostridium	gout	rs78068103	A	0.0886199	0.0194248	3.66519e-06	-0.0307	0.0255	0.2294	38.7652
1396	genus	1	Lachnoclostridium	gout	rs789029	C	-0.0641288	0.0137974	3.75328e-06	-0.0039	0.0169	0.8154	42.8595
1397	genus	2	Lachnospira	gout	rs13157098	A	-0.0768058	0.0155312	5.99315e-07	0.0205	0.0185	0.2681	108.032
1398	genus	3	Lachnospira	gout	rs159484	G	0.0794668	0.0176999	6.67622e-06	0.0521	0.0216	0.01563	92.6324
1399	genus	4	Lachnospira	gout	rs2520509	A	0.0519063	0.011578	7.41854e-06	-0.0169	0.0136	0.2156	92.5414
1400	genus	5	Lachnospira	gout	rs4686798	T	0.0531826	0.0113747	2.73936e-06	0.0104	0.0133	0.4338	96.3473
1401	genus	6	Lachnospira	gout	rs4923324	G	-0.0617321	0.0133387	2.43593e-06	0.0094	0.0153	0.5398	102.515
1402	genus	1	Lachnospira	gout	rs56791201	T	0.051823	0.0110697	2.92823e-06	0.0229	0.0131	0.08061	96.4332
1403	genus	2	LachnospiraceaeFCS020group	gout	rs10093861	G	-0.0568869	0.0121152	3.05624e-06	-0.0167	0.0128	0.192	38.1324
1404	genus	3	LachnospiraceaeFCS020group	gout	rs1254846	G	0.105963	0.0232501	5.59664e-06	-0.0073	0.025	0.7705	33.4226
1405	genus	4	LachnospiraceaeFCS020group	gout	rs1363769	T	-0.200628	0.0449372	1.58163e-06	0.0545	0.0284	0.05452	18.9386
1406	genus	5	LachnospiraceaeFCS020group	gout	rs2061129	G	-0.100622	0.023681	8.67102e-06	0.0289	0.0246	0.2395	33.7336
1407	genus	6	LachnospiraceaeFCS020group	gout	rs2322265	C	-0.0666305	0.0141577	5.20809e-06	0.0055	0.015	0.7113	38.2236
1408	genus	7	LachnospiraceaeFCS020group	gout	rs2862811	T	0.0564927	0.0121736	3.91911e-06	0.0127	0.0129	0.3241	34.8063
1409	genus	8	LachnospiraceaeFCS020group	gout	rs35035870	T	-0.190615	0.0414403	2.62028e-06	0.0066	0.0313	0.8319	24.3311
1410	genus	9	LachnospiraceaeFCS020group	gout	rs398357	C	0.124971	0.0260456	3.27734e-06	-0.0021	0.0273	0.939	34.1072
1411	genus	10	LachnospiraceaeFCS020group	gout	rs3999074	G	-0.0550587	0.0121847	6.55048e-06	-0.0033	0.013	0.7992	36.6456
1412	genus	11	LachnospiraceaeFCS020group	gout	rs4452603	T	0.0604208	0.0135965	8.9819e-06	0.0104	0.0149	0.4877	33.0288
1413	genus	12	LachnospiraceaeFCS020group	gout	rs62140927	C	0.0613709	0.0131055	2.3794e-06	0.0041	0.0145	0.7764	35.1083
1414	genus	13	LachnospiraceaeFCS020group	gout	rs7249113	G	0.0679483	0.0133496	3.72097e-07	0.0002	0.0145	0.9895	37.6724
1415	genus	14	LachnospiraceaeFCS020group	gout	rs72793667	A	-0.116881	0.0246589	1.63421e-06	0.0008	0.0257	0.9752	36.6009
1416	genus	15	LachnospiraceaeFCS020group	gout	rs9308097	A	0.055381	0.0123659	7.4729e-06	0.0008	0.0134	0.9498	33.3464
1417	genus	1	LachnospiraceaeFCS020group	gout	rs9788306	C	-0.062804	0.0130744	1.38618e-06	-0.019	0.0141	0.1779	39.0431
1418	genus	2	LachnospiraceaeNC2004group	gout	rs117467633	T	-0.169687	0.0383169	9.13317e-06	0.0304	0.027	0.2609	33.382
1419	genus	3	LachnospiraceaeNC2004group	gout	rs12127733	G	0.115182	0.0246006	3.10594e-06	-0.0072	0.017	0.6723	34.6383
1420	genus	4	LachnospiraceaeNC2004group	gout	rs12208226	C	-0.154739	0.0340372	9.7484e-06	0.0178	0.0233	0.4458	36.014
1421	genus	5	LachnospiraceaeNC2004group	gout	rs12863463	G	-0.156365	0.0345372	6.03984e-06	-0.02	0.0236	0.3981	35.5409
1422	genus	6	LachnospiraceaeNC2004group	gout	rs17067076	G	-0.154631	0.0352194	5.61206e-06	0.0173	0.0269	0.5196	31.0716
1423	genus	7	LachnospiraceaeNC2004group	gout	rs1928659	T	0.102522	0.0226445	6.17241e-06	0.0153	0.0152	0.3158	31.4632
1424	genus	8	LachnospiraceaeNC2004group	gout	rs1929518	C	0.093098	0.0208598	8.05561e-06	-0.0062	0.0153	0.6856	33.3999
1425	genus	9	LachnospiraceaeNC2004group	gout	rs1929743	T	0.0837206	0.0190318	9.0551e-06	0.0084	0.0136	0.5346	32.9638
1426	genus	10	LachnospiraceaeNC2004group	gout	rs3756315	A	-0.0883469	0.0188397	3.32583e-06	0.009	0.0142	0.526	39.3684
1427	genus	1	LachnospiraceaeNC2004group	gout	rs6116753	G	0.0994748	0.0209139	2.9225e-06	-0.0054	0.0148	0.7164	35.3081
1428	genus	2	LachnospiraceaeND3007group	gout	rs2861203	G	0.0572304	0.0127279	7.36931e-06	0.0012	0.0144	0.9353	178.536
1429	genus	3	LachnospiraceaeND3007group	gout	rs72776675	T	-0.0647067	0.014797	8.71689e-06	0.0151	0.0171	0.3779	186.531
1430	genus	1	LachnospiraceaeND3007group	gout	rs9932954	A	-0.0561864	0.0115984	1.24882e-06	-0.0107	0.0135	0.4291	206.843
1431	genus	2	LachnospiraceaeNK4A136group	gout	rs10767692	A	0.0558183	0.0115908	1.72202e-06	0.0178	0.014	0.2033	37.4598
1432	genus	3	LachnospiraceaeNK4A136group	gout	rs10952110	G	0.0487709	0.0109614	9.08113e-06	-0.001	0.0132	0.9402	34.7146
1433	genus	4	LachnospiraceaeNK4A136group	gout	rs11263806	A	-0.0524615	0.0116758	5.06517e-06	-0.012	0.014	0.3913	38.0717
1434	genus	5	LachnospiraceaeNK4A136group	gout	rs12611395	A	-0.0902532	0.0199652	5.83039e-06	0.0037	0.0222	0.867	37.4933
1435	genus	6	LachnospiraceaeNK4A136group	gout	rs160061	A	0.0513831	0.0108094	2.12198e-06	-0.027	0.0129	0.03641	37.5315
1436	genus	7	LachnospiraceaeNK4A136group	gout	rs28540839	A	0.0508285	0.0110591	9.34319e-06	-0.0047	0.0131	0.7221	35.8163
1437	genus	8	LachnospiraceaeNK4A136group	gout	rs2880566	T	0.0599578	0.0134693	5.61428e-06	0.0079	0.0165	0.6329	35.2308
1438	genus	9	LachnospiraceaeNK4A136group	gout	rs4955932	T	-0.0492283	0.0109388	7.05426e-06	-0.0107	0.0133	0.4228	38.1343
1439	genus	10	LachnospiraceaeNK4A136group	gout	rs59805249	T	0.0936162	0.0207982	9.45385e-06	0.0025	0.0269	0.925	33.3551
1440	genus	11	LachnospiraceaeNK4A136group	gout	rs68104925	T	-0.0549104	0.0115385	2.36779e-06	0.0153	0.0135	0.258	40.3887
1441	genus	12	LachnospiraceaeNK4A136group	gout	rs7073658	T	-0.0499621	0.0109693	5.2691e-06	0.0124	0.0134	0.3535	38.61
1442	genus	13	LachnospiraceaeNK4A136group	gout	rs73044693	A	-0.10758	0.0229884	3.57256e-06	-0.0512	0.0251	0.04117	34.351
1443	genus	14	LachnospiraceaeNK4A136group	gout	rs7616165	G	-0.230542	0.0483465	2.77391e-06	0.0262	0.0299	0.3803	20.3505
1444	genus	15	LachnospiraceaeNK4A136group	gout	rs76193507	A	-0.22973	0.0499776	2.9309e-06	-0.0209	0.0304	0.4909	18.3649
1445	genus	16	LachnospiraceaeNK4A136group	gout	rs7832116	A	-0.0714756	0.0151703	3.57084e-06	-0.0154	0.0186	0.4087	39.9646
1446	genus	1	LachnospiraceaeNK4A136group	gout	rs954878	A	-0.0520656	0.0109082	1.78203e-06	-0.0206	0.0133	0.1203	40.5131
1447	genus	2	LachnospiraceaeUCG001	gout	rs10815579	A	-0.0676615	0.0143774	2.37576e-06	0.0019	0.0131	0.885	35.3557
1448	genus	3	LachnospiraceaeUCG001	gout	rs12131224	C	0.117095	0.02591	7.39863e-06	0.0353	0.0233	0.1297	30.2204
1449	genus	4	LachnospiraceaeUCG001	gout	rs2050911	G	0.0751466	0.0153934	1.10648e-06	-0.0023	0.0141	0.8708	33.3409
1450	genus	5	LachnospiraceaeUCG001	gout	rs2371284	T	-0.0761893	0.0170127	7.55967e-06	0.0109	0.0158	0.4905	33.2769
1451	genus	6	LachnospiraceaeUCG001	gout	rs437876	T	0.0784637	0.0144768	7.1655e-08	-0.0038	0.0135	0.7795	36.8038
1452	genus	7	LachnospiraceaeUCG001	gout	rs4981345	T	-0.0681973	0.0149831	6.08596e-06	-0.0008	0.0139	0.9512	33.8435
1453	genus	8	LachnospiraceaeUCG001	gout	rs573933	T	-0.107898	0.0232346	3.10508e-06	-0.0184	0.0224	0.41	34.872
1454	genus	9	LachnospiraceaeUCG001	gout	rs62496417	T	-0.0748504	0.0165681	5.87504e-06	-0.0107	0.0151	0.4813	33.8864
1455	genus	10	LachnospiraceaeUCG001	gout	rs7341608	T	-0.0784757	0.0177648	9.48124e-06	0.0067	0.0165	0.684	32.7364
1456	genus	11	LachnospiraceaeUCG001	gout	rs74034332	G	0.168045	0.0382637	3.33351e-06	0.0026	0.0291	0.9287	22.8412
1457	genus	12	LachnospiraceaeUCG001	gout	rs78848836	A	-0.118868	0.0259753	3.38171e-06	0.0116	0.0234	0.6197	33.278
1458	genus	13	LachnospiraceaeUCG001	gout	rs8104225	A	0.0892098	0.0197665	8.04216e-06	0.0008	0.0195	0.9687	30.5601
1459	genus	14	LachnospiraceaeUCG001	gout	rs9403580	C	0.107801	0.0229777	3.46785e-06	-0.021	0.0213	0.3234	32.0197
1460	genus	1	LachnospiraceaeUCG001	gout	rs985416	C	0.0970258	0.0181807	1.45591e-07	0.0253	0.0167	0.1293	35.8273
1461	genus	2	LachnospiraceaeUCG004	gout	rs11128180	A	0.0648288	0.0140126	4.51737e-06	-0.0026	0.0153	0.8673	38.1531
1462	genus	3	LachnospiraceaeUCG004	gout	rs12072562	T	0.133104	0.0303566	7.0737e-06	-0.0089	0.0277	0.7472	28.5555
1463	genus	4	LachnospiraceaeUCG004	gout	rs12202257	G	-0.0550876	0.0124186	7.02875e-06	0.0087	0.0136	0.522	39.4249
1464	genus	5	LachnospiraceaeUCG004	gout	rs12673420	G	0.0554351	0.0118375	2.98079e-06	-0.0124	0.0133	0.3481	38.5956
1465	genus	6	LachnospiraceaeUCG004	gout	rs12747809	G	-0.062197	0.0125685	8.64875e-07	0.0038	0.0138	0.7848	44.1788
1466	genus	7	LachnospiraceaeUCG004	gout	rs12894272	A	0.0579792	0.0125229	4.33949e-06	-0.001	0.0137	0.9394	38.1758
1467	genus	8	LachnospiraceaeUCG004	gout	rs233486	A	-0.0799088	0.017766	6.28457e-06	-0.002	0.0188	0.9133	38.9934
1468	genus	9	LachnospiraceaeUCG004	gout	rs2444793	C	-0.0542433	0.0118188	4.77076e-06	-0.0263	0.0129	0.04177	40.8596
1469	genus	10	LachnospiraceaeUCG004	gout	rs2726805	A	0.0548397	0.0120844	6.30399e-06	-0.0121	0.0132	0.3576	37.4535
1470	genus	11	LachnospiraceaeUCG004	gout	rs2882478	G	-0.0577091	0.0118338	1.20811e-06	0.0063	0.013	0.6252	43.5147
1471	genus	12	LachnospiraceaeUCG004	gout	rs35182105	A	-0.109724	0.024221	4.86508e-06	0.0671	0.0264	0.01112	38.5281
1472	genus	13	LachnospiraceaeUCG004	gout	rs62256516	G	0.0592366	0.0132222	9.84509e-06	-0.0102	0.0154	0.5062	36.4036
1473	genus	14	LachnospiraceaeUCG004	gout	rs6656451	C	-0.05436	0.011947	5.56781e-06	0.0094	0.0132	0.4729	40.4889
1474	genus	1	LachnospiraceaeUCG004	gout	rs7629954	A	0.108441	0.023825	5.77222e-06	-0.0353	0.0252	0.1611	34.9009
1475	genus	2	LachnospiraceaeUCG008	gout	rs10741777	T	-0.0973842	0.0194791	7.68659e-07	-0.0007	0.0152	0.9657	36.8421
1476	genus	3	LachnospiraceaeUCG008	gout	rs10793103	C	0.0974344	0.0181279	9.34937e-08	0.0124	0.0141	0.3814	34.9768
1477	genus	4	LachnospiraceaeUCG008	gout	rs10801803	G	-0.117029	0.0243085	1.40029e-06	-0.0013	0.0189	0.9434	35.4164
1478	genus	5	LachnospiraceaeUCG008	gout	rs13024781	T	-0.0798769	0.0168846	2.29166e-06	-0.0059	0.0129	0.6455	34.7686
1479	genus	6	LachnospiraceaeUCG008	gout	rs13087616	A	-0.115577	0.0230806	5.81624e-07	0.0016	0.0173	0.9268	35.7944
1480	genus	7	LachnospiraceaeUCG008	gout	rs57091572	A	-0.110443	0.0235801	2.85822e-06	0.003	0.018	0.8683	34.2509
1481	genus	8	LachnospiraceaeUCG008	gout	rs57254474	G	0.0886512	0.0199045	6.92061e-06	-0.0226	0.0151	0.1328	29.3477
1482	genus	9	LachnospiraceaeUCG008	gout	rs61944774	A	0.179838	0.0393797	6.34122e-06	0.0077	0.0285	0.7857	27.6396
1483	genus	10	LachnospiraceaeUCG008	gout	rs62277846	C	0.102292	0.0212319	1.58892e-06	-0.0059	0.0163	0.7159	31.5915
1484	genus	11	LachnospiraceaeUCG008	gout	rs67078837	T	-0.0845848	0.0170693	7.68189e-07	0.0007	0.0132	0.9596	36.5058
1485	genus	12	LachnospiraceaeUCG008	gout	rs75356640	G	0.136523	0.0303128	9.83206e-06	-0.0224	0.0244	0.3585	28.2937
1486	genus	1	LachnospiraceaeUCG008	gout	rs955844	A	0.112064	0.0228369	1.80994e-06	-0.0161	0.0176	0.3603	31.7621
1487	genus	2	LachnospiraceaeUCG010	gout	rs10414815	T	0.10453	0.0230253	4.23977e-06	-0.0254	0.0215	0.2378	46.6777
1488	genus	3	LachnospiraceaeUCG010	gout	rs11192447	A	0.126592	0.024345	4.68957e-07	-0.0335	0.0279	0.2293	55.784
1489	genus	4	LachnospiraceaeUCG010	gout	rs12346653	C	0.0657686	0.0139569	2.70321e-06	0.0193	0.015	0.1991	51.0435
1490	genus	5	LachnospiraceaeUCG010	gout	rs17730011	G	-0.0702357	0.015706	7.84597e-06	-0.0056	0.0171	0.7422	53.3465
1491	genus	6	LachnospiraceaeUCG010	gout	rs2833528	C	-0.0562148	0.0127763	9.9199e-06	-0.0081	0.0134	0.5438	52.4711
1492	genus	7	LachnospiraceaeUCG010	gout	rs336138	G	0.0779543	0.0171865	7.48417e-06	0.0282	0.0174	0.1044	50.0505
1493	genus	8	LachnospiraceaeUCG010	gout	rs4576377	A	-0.0572001	0.0127043	7.63056e-06	0.0082	0.0136	0.5441	53.7218
1494	genus	9	LachnospiraceaeUCG010	gout	rs72894957	G	0.222263	0.0486425	5.68428e-06	0.0121	0.0301	0.688	27.8034
1495	genus	10	LachnospiraceaeUCG010	gout	rs74315802	G	0.0867262	0.0183477	3.19006e-06	0.0033	0.02	0.8671	50.9825
1496	genus	1	LachnospiraceaeUCG010	gout	rs9981767	A	0.0655062	0.0131994	9.96373e-07	0.0098	0.0141	0.4883	53.6287
1497	genus	2	Lactobacillus	gout	rs11674854	C	-0.0852686	0.0176504	1.592e-06	0.0044	0.0135	0.7438	41.6048
1498	genus	3	Lactobacillus	gout	rs12693845	C	-0.0805447	0.0177429	8.9632e-06	0.0091	0.0134	0.4971	39.8082
1499	genus	4	Lactobacillus	gout	rs1530559	G	0.0804001	0.0178207	4.93109e-06	0.018	0.0136	0.1833	34.6669
1500	genus	5	Lactobacillus	gout	rs16861661	G	-0.183147	0.038148	1.2781e-06	0.047	0.0254	0.06446	37.1837
1501	genus	6	Lactobacillus	gout	rs62314653	C	0.187692	0.0394585	2.24383e-06	0.0199	0.029	0.4926	34.291
1502	genus	7	Lactobacillus	gout	rs7399658	G	-0.107134	0.0221883	3.12099e-06	-0.0222	0.0165	0.1798	41.4563
1503	genus	8	Lactobacillus	gout	rs75127669	C	0.139784	0.0310414	6.83434e-06	0.0228	0.0237	0.3368	35.1143
1504	genus	9	Lactobacillus	gout	rs768253	T	-0.079195	0.0171791	4.2477e-06	-0.013	0.0131	0.3225	40.456
1505	genus	10	Lactobacillus	gout	rs77478751	A	-0.219886	0.0475759	7.32705e-06	0.0284	0.0288	0.3253	29.9564
1506	genus	1	Lactobacillus	gout	rs921925	A	0.0985077	0.0203229	9.71665e-07	0.0082	0.0159	0.6059	37.95
1507	genus	2	Lactococcus	gout	rs10417872	T	0.118306	0.024522	1.28678e-06	0.02	0.0146	0.1704	28.253
1508	genus	3	Lactococcus	gout	rs123059	T	-0.13671	0.0274694	1.26562e-06	0.0331	0.016	0.03811	32.791
1509	genus	4	Lactococcus	gout	rs12621813	G	0.108423	0.0239978	6.60829e-06	-0.0146	0.0139	0.2958	26.6079
1510	genus	5	Lactococcus	gout	rs17168302	G	0.191857	0.0424761	6.28602e-06	0.0094	0.0262	0.7198	26.4801
1511	genus	6	Lactococcus	gout	rs2293361	C	-0.199221	0.0430969	1.39593e-06	0.0275	0.0267	0.3034	30.412
1512	genus	7	Lactococcus	gout	rs34189344	A	0.114946	0.0240714	1.32149e-06	0.0007	0.0139	0.9591	26.9788
1513	genus	8	Lactococcus	gout	rs4766997	C	0.114599	0.023839	2.06145e-06	0.0094	0.0141	0.5061	28.1493
1514	genus	9	Lactococcus	gout	rs55910161	C	0.146426	0.0307367	2.36214e-06	0.018	0.0181	0.3212	27.0909
1515	genus	10	Lactococcus	gout	rs6674304	C	0.200758	0.0442121	6.17759e-06	0.0095	0.0255	0.708	26.0503
1516	genus	1	Lactococcus	gout	rs7992246	T	0.104232	0.0230786	4.44724e-06	0.0071	0.0138	0.6105	26.599
1517	genus	2	Marvinbryantia	gout	rs11620597	T	0.119479	0.0271688	7.80178e-06	0.0152	0.0266	0.5667	40.1571
1518	genus	3	Marvinbryantia	gout	rs1187983	C	-0.0935456	0.0193174	2.02427e-06	0.0161	0.0191	0.3994	50.0497
1519	genus	4	Marvinbryantia	gout	rs146541147	G	0.118845	0.0268423	6.86288e-06	-0.0226	0.0265	0.3946	39.929
1520	genus	5	Marvinbryantia	gout	rs2724813	A	-0.0840769	0.0167551	6.28451e-07	0.0107	0.017	0.5297	51.3359
1521	genus	6	Marvinbryantia	gout	rs2842896	C	-0.0649396	0.0131146	7.25363e-07	-0.0061	0.0134	0.6471	50.836
1522	genus	7	Marvinbryantia	gout	rs2863363	A	0.0634861	0.0136323	3.11281e-06	0.0131	0.0134	0.3272	44.2299
1523	genus	8	Marvinbryantia	gout	rs3125832	A	0.0679323	0.015012	5.02731e-06	-0.0061	0.0151	0.6859	42.5775
1524	genus	9	Marvinbryantia	gout	rs3848386	A	-0.0605882	0.013209	4.42782e-06	0.004	0.0131	0.7603	47.4054
1525	genus	10	Marvinbryantia	gout	rs61884471	G	0.124426	0.0248431	1.01163e-06	0.0079	0.0251	0.7532	46.5792
1526	genus	11	Marvinbryantia	gout	rs72948274	A	-0.126354	0.0272212	3.2591e-06	-0.0065	0.027	0.8088	47.2399
1527	genus	1	Marvinbryantia	gout	rs8006832	G	-0.0952415	0.0216699	6.58083e-06	-0.004	0.0205	0.845	44.3577
1528	genus	2	Methanobrevibacter	gout	rs10202904	T	-0.112811	0.0239106	3.08549e-06	0.0001	0.013	0.9947	43.2963
1529	genus	3	Methanobrevibacter	gout	rs1334944	T	0.115197	0.0255492	7.6138e-06	0.0457	0.0137	0.0008138	35.5047
1530	genus	4	Methanobrevibacter	gout	rs3912664	T	0.111984	0.0254373	8.67981e-06	0.0108	0.0138	0.4359	34.7372
1531	genus	5	Methanobrevibacter	gout	rs4802933	A	-0.135628	0.0308139	9.73818e-06	0.0044	0.0173	0.7997	40.2275
1532	genus	6	Methanobrevibacter	gout	rs6776814	T	-0.188956	0.0419905	8.04905e-06	0.03	0.0221	0.1751	39.5122
1533	genus	7	Methanobrevibacter	gout	rs76029318	T	0.222849	0.0454319	1.07552e-06	-0.0139	0.0251	0.5788	37.1461
1534	genus	1	Methanobrevibacter	gout	rs894996	C	0.214213	0.0456045	3.81567e-06	-0.0017	0.0239	0.9419	36.2481
1535	genus	2	Odoribacter	gout	rs10093869	A	-0.0577795	0.0125389	3.67441e-06	-0.0093	0.0139	0.5058	63.3209
1536	genus	3	Odoribacter	gout	rs10423795	C	0.0550695	0.0121164	6.57936e-06	-0.0018	0.0136	0.8956	57.6676
1537	genus	4	Odoribacter	gout	rs11041014	A	0.0666121	0.0150338	9.72835e-06	-0.0095	0.017	0.5769	57.4181
1538	genus	5	Odoribacter	gout	rs28417404	A	-0.0726896	0.0161372	3.68032e-06	0.0222	0.0178	0.2111	62.8491
1539	genus	6	Odoribacter	gout	rs4793970	A	-0.0576329	0.0129154	6.02696e-06	-0.0053	0.0145	0.7142	62.2186
1540	genus	7	Odoribacter	gout	rs580930	T	0.0613467	0.0118884	2.56409e-07	0.0266	0.0131	0.04313	65.3078
1541	genus	8	Odoribacter	gout	rs6856150	G	0.0881922	0.0194146	6.0595e-06	-0.0104	0.0223	0.6403	58.6115
1542	genus	9	Odoribacter	gout	rs74553962	T	0.121449	0.0264106	9.48684e-06	0.0111	0.0273	0.6848	53.074
1543	genus	1	Odoribacter	gout	rs77779484	G	-0.133489	0.0268526	6.56256e-07	-0.0212	0.0284	0.4552	62.9738
1544	genus	2	Olsenella	gout	rs1035588	A	-0.108148	0.0236848	4.85501e-06	0.0107	0.0133	0.4224	27.1174
1545	genus	3	Olsenella	gout	rs17148768	G	0.140434	0.0295602	2.1984e-06	0.0047	0.0164	0.7746	23.8932
1546	genus	4	Olsenella	gout	rs2759329	G	-0.111131	0.0237218	3.43201e-06	-0.0219	0.0132	0.09684	27.8676
1547	genus	5	Olsenella	gout	rs35225860	A	-0.223604	0.0482391	3.87041e-06	0.0022	0.0279	0.938	27.1735
1548	genus	6	Olsenella	gout	rs6046522	C	0.122938	0.0269928	4.48455e-06	-0.0058	0.015	0.6965	23.1872
1549	genus	7	Olsenella	gout	rs61090148	A	-0.104783	0.0231343	6.43728e-06	-0.0081	0.0133	0.5421	26.885
1550	genus	8	Olsenella	gout	rs62112538	C	-0.19943	0.0407033	1.1882e-06	0.002	0.0244	0.9334	28.8289
1551	genus	9	Olsenella	gout	rs72691585	C	-0.249079	0.0520814	2.95294e-06	-0.0021	0.0285	0.9423	26.0032
1552	genus	10	Olsenella	gout	rs7540303	C	0.108044	0.023638	5.32027e-06	0.0006	0.0131	0.9637	23.3793
1553	genus	11	Olsenella	gout	rs8066522	G	-0.106529	0.0240379	9.70095e-06	0.0097	0.0135	0.4719	26.2697
1554	genus	1	Olsenella	gout	rs9460691	C	0.119966	0.0268645	7.28354e-06	-0.0053	0.0157	0.7354	22.8863
1555	genus	2	Oscillibacter	gout	rs11627628	T	0.143961	0.0290223	1.0092e-06	0.0371	0.0244	0.1285	28.7322
1556	genus	3	Oscillibacter	gout	rs11990279	T	-0.0824934	0.0180457	4.94298e-06	-0.0243	0.0152	0.1097	29.447
1557	genus	4	Oscillibacter	gout	rs12649930	T	0.121589	0.0259612	4.09379e-06	0.0379	0.0227	0.09513	27.7373
1558	genus	5	Oscillibacter	gout	rs133832	A	-0.0795527	0.0162411	1.14719e-06	0.0249	0.0143	0.08233	32.3512
1559	genus	6	Oscillibacter	gout	rs16866406	A	0.0988765	0.0208795	3.07821e-06	-0.0209	0.0185	0.2593	28.2573
1560	genus	7	Oscillibacter	gout	rs16934185	A	-0.129568	0.028157	4.38031e-06	0.011	0.0227	0.6271	29.5906
1561	genus	8	Oscillibacter	gout	rs1837782	A	0.0744903	0.0166183	7.6431e-06	-0.003	0.0144	0.8368	26.8206
1562	genus	9	Oscillibacter	gout	rs234108	A	0.0749553	0.0152632	9.16336e-07	0.006	0.0132	0.6476	28.8308
1563	genus	10	Oscillibacter	gout	rs36095275	C	-0.0752368	0.0156861	1.39627e-06	-0.0071	0.0137	0.6043	31.2513
1564	genus	11	Oscillibacter	gout	rs4506202	A	-0.0711323	0.0152261	3.20825e-06	-0.0092	0.0133	0.4907	30.4026
1565	genus	12	Oscillibacter	gout	rs61883564	A	-0.101351	0.0221016	3.38712e-06	0.0146	0.0189	0.4409	30.2036
1566	genus	13	Oscillibacter	gout	rs62206502	C	-0.0681423	0.0151349	6.59895e-06	-0.0242	0.0132	0.06716	29.5558
1567	genus	14	Oscillibacter	gout	rs75453768	G	0.12212	0.0268629	5.34738e-06	0.0001	0.0232	0.9972	26.0813
1568	genus	15	Oscillibacter	gout	rs761240	T	-0.17664	0.0388812	2.03841e-06	0.0065	0.0257	0.8009	23.0693
1569	genus	1	Oscillibacter	gout	rs9393920	A	-0.0744662	0.0151081	9.92237e-07	0.0289	0.0131	0.0272	32.57
1570	genus	2	Oscillospira	gout	rs12206468	G	-0.133016	0.0269733	1.04222e-06	-0.0011	0.0246	0.9649	63.1549
[truncated: 842 more rows]

## Sheet: Table S5 
Table S5 . IVs related to 196 GM taxa with gout and SUA (genome-wide statistical significance, P<5.00E-08)
[truncated: 58 more rows]

[truncated: 6 more sheets: Table S6, Table S7, Table S8 , Table S9, Table S10 , Table S11]
